# Supplementary material for: (E)-2-Hydroxy­naphthalene-1-carb­al­de­hyde semicarbazone
Source: Acta Crystallogr Sect E Struct Rep Online. 2009 Apr 18;65(Pt 5):o1047. doi: 10.1107/S160053680901174X (PMC2977729; doi:10.1107/S160053680901174X)
Supplement: Supplementary file 2 [file e-65-o1047-Isup2.hkl]

# 
# h,k,l, Fc-squared, Fo-squared, sigma(Fo-squared) and status flag 
# 
data_I
_shelx_title ' 2 in P2(1)/c' 
_shelx_refln_list_code          4 
_shelx_F_calc_maximum      139.00 
_exptl_crystal_F_000       480.00 
_reflns_d_resolution_high  0.7829 
 
loop_ 
 _symmetry_equiv_pos_as_xyz 
 'x, y, z' 
 '-x, y+1/2, -z+1/2' 
 '-x, -y, -z' 
 'x, -y-1/2, z-1/2' 
 
_cell_length_a    16.0910 
_cell_length_b     4.7350 
_cell_length_c    15.7760 
_cell_angle_alpha  90.000 
_cell_angle_beta  114.261 
_cell_angle_gamma  90.000 
 
_shelx_F_squared_multiplier     1.000 
 
loop_ 
 _refln_index_h 
 _refln_index_k 
 _refln_index_l 
 _refln_F_squared_calc 
 _refln_F_squared_meas 
 _refln_F_squared_sigma 
 _refln_observed_status 
   3   0   0     7318.46     7120.29     46.67 o 
   4   0   0      101.06      104.54      3.55 o 
   5   0   0      416.64      386.77      2.91 o 
   6   0   0      121.32      138.85      2.19 o 
   9   0   0      296.71      302.16      4.40 o 
  10   0   0       93.14       98.63      3.05 o 
  11   0   0        1.21        1.28      1.80 o 
  12   0   0       52.70       55.93      2.91 o 
  13   0   0       13.14       13.65      1.78 o 
  14   0   0        5.46        5.86      1.89 o 
  15   0   0      641.93      699.39     12.31 o 
  16   0   0      204.36      219.01      4.66 o 
  17   0   0      364.34      384.61      7.76 o 
  18   0   0       68.18       68.12      5.37 o 
   1   1   0     1859.29     1821.84      6.88 o 
   2   1   0     4826.48     4699.89     31.98 o 
   3   1   0     9093.62     9216.74     36.63 o 
   4   1   0        0.60        0.59      0.50 o 
   5   1   0       22.19       19.07      0.58 o 
   6   1   0       16.33       12.66      0.80 o 
   7   1   0      226.55      200.43      2.03 o 
   8   1   0       21.31       16.88      1.27 o 
   9   1   0       35.17       37.24      2.16 o 
  10   1   0        7.76       11.39      1.18 o 
  11   1   0      199.34      208.13      2.97 o 
  12   1   0        1.16        1.62      1.39 o 
  13   1   0      297.52      313.69      3.93 o 
  14   1   0      131.11      134.06      2.98 o 
  15   1   0        8.18        5.48      1.72 o 
  16   1   0        5.82        6.03      1.84 o 
  17   1   0        2.10        4.82      1.98 o 
  18   1   0      108.80      114.15      3.55 o 
   0   2   0      211.51      217.51      2.35 o 
   1   2   0      367.94      374.06      2.12 o 
   2   2   0        0.02        0.01      0.65 o 
   3   2   0        0.21        0.27      0.72 o 
   4   2   0      733.97      798.46      5.03 o 
   5   2   0     1430.50     1464.88      6.63 o 
   6   2   0       10.06       10.95      1.15 o 
   7   2   0       59.93       57.78      2.10 o 
   8   2   0        4.02        3.76      1.61 o 
   9   2   0        6.73        5.60      1.42 o 
  10   2   0        3.36        3.62      1.27 o 
  11   2   0       15.65       13.22      1.52 o 
  12   2   0        9.14        8.76      1.49 o 
  13   2   0        3.20        3.77      1.52 o 
  14   2   0       16.08       17.28      1.83 o 
  15   2   0        2.14        2.98      1.66 o 
  16   2   0        0.36        0.72      1.78 o 
  17   2   0        2.43        1.96      1.96 o 
   1   3   0       82.50       83.05      1.87 o 
   2   3   0        6.98        7.47      2.11 o 
   3   3   0      206.85      207.10      3.54 o 
   4   3   0       79.37       83.46      2.78 o 
   5   3   0       65.71       61.12      1.42 o 
   6   3   0        9.20        6.44      1.19 o 
   7   3   0       19.31       18.57      2.23 o 
   8   3   0       46.08       46.57      2.70 o 
   9   3   0        3.08        2.92      1.41 o 
  10   3   0       37.71       34.35      2.26 o 
  11   3   0       77.23       81.28      2.55 o 
  12   3   0        5.40        5.46      1.81 o 
  13   3   0       11.79       14.08      2.10 o 
  14   3   0        4.82        3.01      2.62 o 
  15   3   0        2.63        0.33      3.04 o 
  16   3   0       45.22       62.86      6.13 o 
   0   4   0       22.34       21.08      2.68 o 
   1   4   0      269.18      266.19      4.25 o 
   2   4   0      184.71      179.84      3.25 o 
   3   4   0       52.10       53.47      2.22 o 
   4   4   0       14.49       14.75      2.16 o 
   5   4   0        0.24        1.31      1.88 o 
   6   4   0       55.90       46.83      1.99 o 
   7   4   0       54.30       49.72      2.13 o 
   8   4   0        4.87        4.27      1.45 o 
   9   4   0        6.86        4.42      2.29 o 
  10   4   0        1.12        2.12      2.37 o 
  11   4   0        0.28       -0.96      3.64 o 
  12   4   0        6.65        8.82      2.85 o 
  13   4   0       11.52       18.22      3.24 o 
  14   4   0        0.09       -1.15      4.60 o 
   1   5   0        4.93        2.30      3.64 o 
   2   5   0        1.67        1.28      2.34 o 
   3   5   0        0.08        0.91      2.44 o 
   4   5   0       21.12       21.48      2.99 o 
   5   5   0       25.08       23.84      3.64 o 
   6   5   0       11.59       12.46      4.02 o 
   7   5   0        0.01       -2.11      3.64 o 
   8   5   0        2.79        1.34      3.64 o 
   9   5   0        1.88        3.83      3.83 o 
  10   5   0        4.99        6.32      4.02 o 
   1   6   0        1.28        0.00      5.17 o 
   2   6   0        6.37        6.52      4.79 o 
 -18   1   1       51.16       52.11      2.81 o 
 -17   1   1       97.36      100.74      3.05 o 
 -16   1   1        5.34        4.12      1.71 o 
 -15   1   1        0.94        0.48      1.83 o 
 -14   1   1      626.59      665.05      6.89 o 
 -13   1   1        2.46        1.76      1.54 o 
 -12   1   1       41.29       40.55      1.83 o 
 -11   1   1        0.74        1.27      1.16 o 
 -10   1   1        4.49        2.69      1.32 o 
  -9   1   1        0.08        0.28      1.04 o 
  -8   1   1        2.40        1.53      0.95 o 
  -7   1   1       22.35       21.52      0.89 o 
  -6   1   1       13.39       11.79      0.63 o 
  -5   1   1       37.21       31.43      0.62 o 
  -4   1   1      286.65      287.96      2.14 o 
  -3   1   1      475.01      462.55      3.77 o 
  -2   1   1     3051.57     3001.35     29.61 o 
  -1   1   1       22.51       28.56      0.58 o 
   0   1   1     1378.80     1391.58      3.79 o 
   1   1   1     6641.27     6537.55     27.95 o 
   2   1   1     3006.45     3132.37     20.94 o 
   3   1   1     6070.21     6125.79     31.14 o 
   4   1   1      365.67      348.96      1.85 o 
   5   1   1      124.13      128.92      1.18 o 
   6   1   1      452.49      480.49      4.36 o 
   7   1   1      300.04      303.98      3.45 o 
   8   1   1      144.69      157.59      3.45 o 
   9   1   1       85.15       92.40      3.25 o 
  10   1   1       71.34       81.05      2.06 o 
  11   1   1        5.00        8.09      1.39 o 
  12   1   1        4.90        5.26      1.35 o 
  13   1   1      106.98      111.93      2.69 o 
  14   1   1       35.02       36.79      2.13 o 
  15   1   1        0.46        0.62      1.94 o 
  16   1   1       52.05       54.16      3.65 o 
  17   1   1       12.95       11.93      2.14 o 
  18   1   1       22.03       18.58      2.28 o 
 -18   2   1       10.70       13.61      4.22 o 
 -17   2   1        1.82        4.68      2.39 o 
 -16   2   1        1.98        3.01      1.69 o 
 -15   2   1        0.07       -0.64      1.90 o 
 -14   2   1      210.58      208.86      3.50 o 
 -13   2   1       15.78       13.55      1.67 o 
 -12   2   1       51.39       48.27      2.00 o 
 -11   2   1      520.21      517.52      5.20 o 
 -10   2   1       19.46       18.47      1.45 o 
  -9   2   1        3.59        2.57      1.42 o 
  -8   2   1        0.34        0.27      1.59 o 
  -7   2   1        6.31        6.95      2.59 o 
  -6   2   1        6.52        5.81      0.88 o 
  -5   2   1        2.06        2.67      0.75 o 
  -4   2   1       15.88       19.34      0.93 o 
  -3   2   1      146.87      152.01      2.10 o 
  -2   2   1       24.50       23.77      0.82 o 
  -1   2   1      244.43      241.55      1.75 o 
   0   2   1       47.32       53.67      0.90 o 
   1   2   1     1476.66     1545.32      4.64 o 
   2   2   1      358.37      377.81      2.29 o 
   3   2   1     1337.18     1391.00     13.53 o 
   4   2   1     3570.68     3752.53     17.05 o 
   5   2   1       37.47       31.57      1.56 o 
   6   2   1      675.94      677.34      8.24 o 
   7   2   1        1.10        3.92      1.02 o 
   8   2   1       39.31       32.51      1.56 o 
   9   2   1        5.15        3.65      1.52 o 
  10   2   1        8.04        8.09      1.32 o 
  11   2   1        1.43        1.56      1.30 o 
  12   2   1       29.37       29.79      1.85 o 
  13   2   1        9.28        8.36      1.64 o 
  14   2   1        3.04        4.41      1.66 o 
  15   2   1        3.08        4.36      1.71 o 
  16   2   1        0.89        1.20      1.86 o 
  17   2   1       12.22       11.59      2.97 o 
 -16   3   1       69.00       74.92      4.87 o 
 -15   3   1      112.04      125.03      3.95 o 
 -14   3   1        5.48        3.66      2.00 o 
 -13   3   1        5.93       11.07      1.98 o 
 -12   3   1       22.25       18.93      2.00 o 
 -11   3   1        0.54        0.40      1.57 o 
 -10   3   1       72.17       62.48      2.03 o 
  -9   3   1      142.97      134.32      2.55 o 
  -8   3   1        0.81        1.15      1.36 o 
  -7   3   1      150.58      149.05      4.79 o 
  -6   3   1       25.07       22.12      2.10 o 
  -5   3   1        0.06        0.68      1.69 o 
  -4   3   1        1.32       -0.58      1.66 o 
  -3   3   1        0.52        0.77      2.11 o 
  -2   3   1       50.26       57.35      2.02 o 
  -1   3   1      342.79      351.39      4.20 o 
   0   3   1      122.94      126.95      1.51 o 
   1   3   1     1645.43     1751.83      7.77 o 
   2   3   1      151.98      161.53      2.11 o 
   3   3   1       97.60       96.51      2.37 o 
   4   3   1        0.05        2.24      1.56 o 
   5   3   1        0.49        0.57      0.83 o 
   6   3   1       25.02       26.40      1.53 o 
   7   3   1      520.46      519.76      6.16 o 
   8   3   1       86.74       82.57      3.32 o 
   9   3   1       79.13       78.57      4.60 o 
  10   3   1      151.27      142.01      3.04 o 
  11   3   1        4.29        6.54      1.84 o 
  12   3   1        2.36        2.26      1.88 o 
  13   3   1        0.47        0.96      3.64 o 
  14   3   1       15.24       16.48      4.41 o 
  15   3   1        8.96        6.90      4.41 o 
 -14   4   1       21.01       29.23      3.57 o 
 -13   4   1        0.40       -0.32      2.97 o 
 -12   4   1       27.96       28.17      4.79 o 
 -11   4   1        0.02        0.73      2.35 o 
 -10   4   1        1.70        2.34      1.55 o 
  -9   4   1       30.50       29.40      2.00 o 
  -8   4   1       83.97       90.10      3.83 o 
  -7   4   1       69.13       65.90      2.40 o 
  -6   4   1       12.14       12.01      3.07 o 
  -5   4   1       25.43       23.62      2.29 o 
  -4   4   1        4.02        2.87      2.07 o 
  -3   4   1       46.38       39.27      2.07 o 
  -2   4   1      355.68      357.24      6.61 o 
  -1   4   1        0.12        0.17      1.61 o 
   0   4   1        1.24        1.15      2.49 o 
   1   4   1       28.21       25.60      1.92 o 
   2   4   1        0.06        0.54      1.57 o 
   3   4   1      105.46      107.03      3.64 o 
   4   4   1       20.42       19.59      2.16 o 
   5   4   1       28.83       25.19      2.35 o 
   6   4   1       77.86       70.05      3.13 o 
   7   4   1       11.80        8.20      2.23 o 
   8   4   1        0.62        0.90      2.16 o 
   9   4   1        6.78        8.68      2.37 o 
  10   4   1        0.02        1.29      2.50 o 
  11   4   1        1.44        1.53      2.57 o 
  12   4   1        5.49        6.04      3.16 o 
  13   4   1       12.50       11.90      3.18 o 
  -9   5   1        5.34        5.17      3.83 o 
  -8   5   1       22.51       27.02      4.41 o 
  -7   5   1        2.75        5.56      4.02 o 
  -6   5   1        0.48       -0.38      3.83 o 
  -5   5   1        0.01        1.72      4.02 o 
  -4   5   1       46.00       37.95      4.98 o 
  -3   5   1        9.99       11.88      4.02 o 
  -2   5   1        1.02       -1.92      3.83 o 
   0   5   1       12.97       17.06      4.60 o 
   1   5   1       54.35       55.54      3.45 o 
   2   5   1       22.33       26.75      2.94 o 
   3   5   1       17.64       21.45      2.89 o 
   4   5   1      292.37      307.90      6.52 o 
   5   5   1       63.42       66.74      3.92 o 
   6   5   1        2.79        0.96      3.83 o 
   7   5   1        3.64        7.47      3.83 o 
   8   5   1        0.14        0.77      3.83 o 
   9   5   1        0.00       -2.11      3.83 o 
  10   5   1        0.06        2.11      4.22 o 
  -2   6   1        2.61        3.64      4.98 o 
  -1   6   1        5.48        0.57      5.17 o 
 -19   0   2        1.56        3.93      2.28 o 
 -18   0   2       34.89       33.54      4.34 o 
 -17   0   2       21.76       28.32      2.64 o 
 -16   0   2      719.91      738.32     11.27 o 
 -15   0   2        6.06        7.92      1.89 o 
 -14   0   2      265.07      272.29      9.29 o 
 -13   0   2       25.95       28.65      2.57 o 
 -12   0   2        7.52        6.06      1.83 o 
 -11   0   2      188.62      207.93      4.20 o 
 -10   0   2        0.01        2.78      2.49 o 
  -9   0   2      585.27      634.69      6.03 o 
  -6   0   2     3378.22     3443.39     42.47 o 
  -5   0   2     1897.85     1941.07     28.93 o 
  -4   0   2     3176.17     3211.26     32.85 o 
  -3   0   2     1010.44     1010.92      5.75 o 
  -2   0   2     1168.00     1117.29     21.27 o 
   0   0   2      396.17      351.67      2.87 o 
   1   0   2     4600.97     4308.37     24.27 o 
   2   0   2     6429.66     6591.39     34.07 o 
   3   0   2      359.45      383.42      2.15 o 
   4   0   2      979.91     1016.41      6.09 o 
   5   0   2      219.89      209.21      2.07 o 
   6   0   2      386.51      416.62      5.65 o 
   8   0   2      164.23      159.64      4.79 o 
   9   0   2        0.71        1.86      1.30 o 
  10   0   2        5.64        2.29      1.35 o 
  11   0   2        2.70        6.70      1.54 o 
  12   0   2        0.74        0.86      1.46 o 
  13   0   2        2.10        2.88      1.65 o 
  14   0   2       12.20       13.75      2.05 o 
  15   0   2       71.39       80.53      3.92 o 
  16   0   2      188.72      196.16      5.61 o 
  17   0   2        0.06        1.68      2.76 o 
 -19   1   2       23.05       19.64      3.52 o 
 -18   1   2        6.14        4.53      2.49 o 
 -17   1   2        0.65        1.26      1.72 o 
 -16   1   2        0.28        0.59      1.63 o 
 -15   1   2       92.30       96.44      2.69 o 
 -14   1   2      276.82      271.21      3.74 o 
 -13   1   2      697.41      705.19      6.33 o 
 -12   1   2        2.59        4.90      1.26 o 
 -11   1   2      155.97      166.21      2.56 o 
 -10   1   2      245.15      257.33      4.32 o 
  -9   1   2        9.99        9.21      0.91 o 
  -8   1   2      228.69      225.43      2.64 o 
  -7   1   2       79.94       81.88      2.68 o 
  -6   1   2      620.56      602.12      2.31 o 
  -5   1   2        6.38        6.78      0.46 o 
  -4   1   2     1034.48      990.90      2.84 o 
  -3   1   2      534.06      523.74      3.45 o 
  -2   1   2      498.71      475.39      2.59 o 
  -1   1   2      589.94      529.48      3.43 o 
   0   1   2     2340.69     2184.14     11.73 o 
   1   1   2      443.07      377.83      1.63 o 
   2   1   2    19322.30    19077.04     75.11 o 
   3   1   2      121.88      104.77      1.40 o 
   4   1   2     1851.00     1962.32      4.64 o 
   5   1   2     3605.28     3854.65     27.96 o 
   6   1   2       53.38       63.33      1.69 o 
   7   1   2        1.64        1.01      0.88 o 
   8   1   2       71.08       62.74      2.01 o 
   9   1   2       63.54       58.55      2.06 o 
  10   1   2        2.79        1.39      1.24 o 
  11   1   2       85.00       88.21      2.24 o 
  12   1   2       14.21       14.05      1.56 o 
  13   1   2       37.64       38.93      2.01 o 
  14   1   2        7.72        7.14      1.67 o 
  15   1   2        3.20        3.67      1.72 o 
  16   1   2        2.17        1.98      1.84 o 
  17   1   2       31.65       31.66      2.19 o 
 -18   2   2        0.02        0.38      4.02 o 
 -17   2   2        0.01       -1.81      2.62 o 
 -16   2   2       30.34       30.25      2.11 o 
 -15   2   2        0.10       -0.28      1.53 o 
 -14   2   2       95.58       99.40      2.62 o 
 -13   2   2       79.73       86.78      2.44 o 
 -12   2   2      421.12      437.89      4.38 o 
 -11   2   2     1201.93     1219.23      7.99 o 
 -10   2   2       30.21       27.65      2.16 o 
  -9   2   2        0.11        0.40      1.14 o 
  -8   2   2       10.44        9.33      1.17 o 
  -7   2   2      554.57      547.09      3.98 o 
  -6   2   2      124.51      126.42      1.84 o 
  -5   2   2      589.14      611.88      3.49 o 
  -4   2   2     1228.83     1244.05      4.98 o 
  -3   2   2      740.15      717.47      2.83 o 
  -2   2   2        2.91        3.02      0.42 o 
  -1   2   2        5.57        5.35      0.55 o 
   0   2   2      507.39      515.85      1.63 o 
   1   2   2        0.74        0.36      0.74 o 
   2   2   2      425.73      465.39      3.13 o 
   3   2   2       16.08       19.00      1.27 o 
   4   2   2       19.74        9.33      0.88 o 
   5   2   2     2797.16     2735.17     16.39 o 
   6   2   2      317.18      343.36      3.35 o 
   7   2   2      266.28      264.73      2.96 o 
   8   2   2        6.25        6.80      1.57 o 
   9   2   2       56.85       55.79      2.28 o 
  10   2   2       13.51       13.75      1.46 o 
  11   2   2       88.62       86.81      2.43 o 
  12   2   2      191.85      183.68      3.23 o 
  13   2   2      115.51      121.12      2.92 o 
  14   2   2        6.34        7.39      1.74 o 
  15   2   2        0.72        0.68      1.72 o 
  16   2   2        0.23        1.02      2.89 o 
 -16   3   2        8.93        8.60      2.42 o 
 -15   3   2        0.01        1.21      2.13 o 
 -14   3   2        0.23        3.14      1.88 o 
 -13   3   2       20.96       17.59      2.10 o 
 -12   3   2        5.83        7.50      1.66 o 
 -11   3   2        8.92        8.00      1.45 o 
 -10   3   2      284.62      278.07      3.51 o 
  -9   3   2        0.16        0.73      1.45 o 
  -8   3   2      209.56      209.41      2.92 o 
  -7   3   2       32.88       29.37      1.84 o 
  -6   3   2       32.20       34.02      2.30 o 
  -5   3   2      122.02      120.26      3.12 o 
  -4   3   2        1.94        1.42      1.38 o 
  -3   3   2        1.77        2.53      1.28 o 
  -2   3   2        0.01       -0.14      0.88 o 
  -1   3   2       29.96       29.20      1.04 o 
   0   3   2      351.49      365.45      2.87 o 
   1   3   2      226.36      244.57      2.20 o 
   2   3   2        2.36        2.27      0.94 o 
   3   3   2        0.01        0.15      0.88 o 
   4   3   2       50.88       53.81      1.35 o 
   5   3   2      126.83      112.96      2.05 o 
   6   3   2       54.75       54.35      1.77 o 
   7   3   2      425.15      416.36      4.04 o 
   8   3   2      376.68      354.35      8.24 o 
   9   3   2      111.97      112.61      3.79 o 
  10   3   2        6.81        4.93      1.74 o 
  11   3   2        3.12        3.64      3.07 o 
  12   3   2        3.70        6.90      3.45 o 
  13   3   2        4.24       -0.77      3.64 o 
  14   3   2        0.02       -0.19      3.64 o 
  15   3   2        3.33        0.57      4.02 o 
 -14   4   2       25.33       36.82     12.27 o 
 -13   4   2       33.93       37.37      5.37 o 
 -12   4   2        0.66       -0.57      3.83 o 
 -11   4   2        5.19       10.07      2.20 o 
 -10   4   2        0.54        0.61      1.71 o 
  -9   4   2        8.90        6.52      1.90 o 
  -8   4   2        0.00        0.13      1.49 o 
  -7   4   2      149.35      142.76      3.12 o 
  -6   4   2       27.88       28.59      2.64 o 
  -5   4   2        2.84        2.08      2.16 o 
  -4   4   2        2.78        5.98      2.10 o 
  -3   4   2      141.08      158.70      3.57 o 
  -2   4   2      106.52      107.01      2.99 o 
  -1   4   2       43.77       45.42      2.26 o 
   0   4   2       69.40       67.52      4.70 o 
   1   4   2       56.95       57.66      2.11 o 
   2   4   2       19.50       20.29      1.76 o 
   3   4   2        2.32        1.36      1.77 o 
   4   4   2       14.16       14.55      1.98 o 
   5   4   2       40.28       36.61      2.44 o 
   6   4   2        0.46       -0.43      2.12 o 
   7   4   2        1.56        3.43      2.21 o 
   8   4   2       10.31        8.25      2.43 o 
   9   4   2       12.46       10.93      2.70 o 
  10   4   2      133.54      121.89      6.52 o 
  11   4   2        0.01        1.92      3.45 o 
  12   4   2        0.03       -1.15      3.83 o 
  13   4   2        0.05        1.92      4.22 o 
  -9   5   2        2.18        2.30      3.64 o 
  -8   5   2        1.15        1.36      2.50 o 
  -7   5   2        1.20        0.56      2.56 o 
  -6   5   2        9.15        7.49      2.64 o 
  -5   5   2        4.83        3.59      2.48 o 
  -4   5   2        2.53        0.49      2.67 o 
  -3   5   2       13.20       15.14      2.94 o 
  -2   5   2        8.88        7.67      4.41 o 
  -1   5   2        7.33       10.35      4.22 o 
   0   5   2        0.01        3.26      3.64 o 
   1   5   2        1.49        2.71      2.48 o 
   2   5   2       28.55       34.69      3.30 o 
   3   5   2        0.14        1.38      2.89 o 
   4   5   2       10.99       12.83      2.98 o 
   5   5   2        0.01       -0.91      2.84 o 
   6   5   2       10.11        7.09      4.41 o 
   7   5   2        0.56        0.57      3.83 o 
   8   5   2        0.00       -1.92      4.02 o 
   9   5   2        0.22        7.28      4.22 o 
  -1   6   2        5.60        4.60      4.79 o 
 -19   1   3        5.88        5.17      2.54 o 
 -18   1   3        0.23        0.23      2.29 o 
 -17   1   3        4.94        3.42      1.59 o 
 -16   1   3        3.18        2.64      1.65 o 
 -15   1   3       56.68       47.75      2.04 o 
 -14   1   3       18.39       19.12      1.70 o 
 -13   1   3      191.58      196.83      3.00 o 
 -12   1   3       16.56       21.56      1.77 o 
 -11   1   3       47.57       47.37      1.56 o 
 -10   1   3      225.99      225.75      2.10 o 
  -9   1   3       47.63       53.18      1.12 o 
  -8   1   3        6.58        6.18      0.74 o 
  -7   1   3       17.18       14.95      1.15 o 
  -6   1   3      387.05      402.49      1.87 o 
  -5   1   3      221.49      251.15      1.37 o 
  -4   1   3      820.82      881.67      5.81 o 
  -3   1   3       30.39       42.57      1.08 o 
  -2   1   3      869.98      931.40      4.79 o 
  -1   1   3      196.60      186.74      1.01 o 
   0   1   3     3328.75     3272.73     12.77 o 
   1   1   3     4230.24     4252.24     23.77 o 
   2   1   3     3695.55     3715.70     27.77 o 
   3   1   3      502.46      492.94      3.09 o 
   4   1   3       16.02       21.23      0.78 o 
   5   1   3      119.57      142.74      2.10 o 
   6   1   3      380.95      405.45      3.26 o 
   7   1   3        5.91        4.71      0.86 o 
   8   1   3      193.85      212.71      3.32 o 
   9   1   3       16.04       17.07      1.72 o 
  10   1   3       30.13       33.17      1.85 o 
  11   1   3       46.46       47.77      1.94 o 
  12   1   3        1.13        1.72      1.45 o 
  13   1   3        0.64        0.53      1.54 o 
  14   1   3       14.63       18.41      3.02 o 
  15   1   3       41.72       40.12      2.39 o 
  16   1   3        5.41        5.36      1.79 o 
  17   1   3        1.71        1.75      2.04 o 
 -18   2   3        3.11        2.96      2.32 o 
 -17   2   3        1.69        2.08      2.16 o 
 -16   2   3       11.89        9.03      2.14 o 
 -15   2   3        4.95        3.71      1.52 o 
 -14   2   3       32.96       30.64      1.87 o 
 -13   2   3      141.32      143.63      2.82 o 
 -12   2   3      961.72      935.21     12.52 o 
 -11   2   3       46.33       44.16      2.33 o 
 -10   2   3      254.05      258.11      6.59 o 
  -9   2   3      277.30      260.86      2.78 o 
  -8   2   3       27.99       24.11      1.15 o 
  -7   2   3      150.50      142.38      1.89 o 
  -6   2   3      249.02      244.22      2.28 o 
  -5   2   3      307.21      294.65      2.43 o 
  -4   2   3      107.54      101.09      3.64 o 
  -3   2   3      161.12      157.20      1.83 o 
  -2   2   3       21.51       23.69      0.68 o 
  -1   2   3      106.53      103.54      1.07 o 
   0   2   3       28.28       28.08      0.64 o 
   1   2   3        0.55        0.71      0.43 o 
   2   2   3        3.34        5.71      0.49 o 
   3   2   3     2266.80     2408.18     16.00 o 
   4   2   3        7.20        6.10      0.93 o 
   5   2   3     1191.03     1281.99      4.96 o 
   6   2   3      515.67      548.18      3.68 o 
   7   2   3       29.33       24.99      1.33 o 
   8   2   3        3.26        2.59      1.30 o 
   9   2   3        6.67        5.75      1.76 o 
  10   2   3       13.35       11.34      1.52 o 
  11   2   3       16.57       14.51      1.75 o 
  12   2   3       44.86       45.01      2.34 o 
  13   2   3        0.01        1.19      1.83 o 
  14   2   3        5.77        4.52      2.37 o 
  15   2   3        1.08        0.38      3.64 o 
  16   2   3        1.54        2.88      2.70 o 
 -17   3   3       12.82       11.31      4.02 o 
 -16   3   3       24.26       25.64      2.82 o 
 -15   3   3       10.59       10.21      2.03 o 
 -14   3   3        9.41        8.81      1.79 o 
 -13   3   3        5.29        5.47      1.70 o 
 -12   3   3       33.65       31.65      2.26 o 
 -11   3   3       39.30       43.48      1.90 o 
 -10   3   3       62.35       57.27      2.00 o 
  -9   3   3      463.52      458.61      5.17 o 
  -8   3   3      171.59      163.32      2.70 o 
  -7   3   3       20.56       20.05      1.79 o 
  -6   3   3       35.29       32.90      2.23 o 
  -5   3   3       72.45       72.77      2.30 o 
  -4   3   3      154.46      160.81      4.60 o 
  -3   3   3      209.52      221.64      3.01 o 
  -2   3   3       39.38       44.16      1.09 o 
  -1   3   3        0.41        0.06      0.56 o 
   0   3   3       95.89       89.15      1.56 o 
   1   3   3       50.27       42.67      1.03 o 
   2   3   3       37.76       32.10      1.07 o 
   3   3   3       98.24       99.20      1.41 o 
   4   3   3        1.01        2.06      0.70 o 
   5   3   3       58.75       59.63      1.54 o 
   6   3   3      324.66      323.12      3.28 o 
   7   3   3       95.60       77.51      2.34 o 
   8   3   3       99.38      109.52      2.51 o 
   9   3   3       24.27       24.35      2.57 o 
  10   3   3        4.41        2.68      2.87 o 
  11   3   3        0.76        0.38      3.26 o 
  12   3   3        2.80        2.11      3.45 o 
  13   3   3        3.45        1.15      3.64 o 
  14   3   3        6.66       10.54      4.02 o 
 -15   4   3        0.53        1.34      4.60 o 
 -14   4   3        0.73        0.00      2.98 o 
 -13   4   3       11.90       12.84      2.69 o 
 -12   4   3        6.61        6.90      2.38 o 
 -11   4   3        5.19        3.35      2.20 o 
 -10   4   3       60.99       55.45      2.46 o 
  -9   4   3       49.07       42.57      2.33 o 
  -8   4   3        0.09        0.14      1.57 o 
  -7   4   3      158.30      148.17      6.80 o 
  -6   4   3      125.55      128.59      6.23 o 
  -5   4   3        0.46        2.30      3.26 o 
  -4   4   3       41.04       39.86      3.83 o 
  -3   4   3        0.72       -0.03      1.56 o 
  -2   4   3        5.39        4.53      1.41 o 
  -1   4   3        1.78        2.47      2.16 o 
   0   4   3        0.15        0.55      2.12 o 
   1   4   3        2.48        1.57      1.42 o 
   2   4   3       37.86       32.79      2.30 o 
   3   4   3       30.53       30.75      2.20 o 
   4   4   3        4.68        5.69      1.84 o 
   5   4   3        0.16       -1.53      3.07 o 
   6   4   3      146.40      123.80      5.94 o 
   7   4   3       14.19       11.69      3.64 o 
   8   4   3       55.63       39.67      4.60 o 
   9   4   3      165.82      146.80      7.09 o 
  10   4   3       14.23       15.76      3.08 o 
  11   4   3       42.32       38.90      4.79 o 
  12   4   3        1.93        6.13      4.22 o 
 -11   5   3        0.73       -0.19      4.22 o 
 -10   5   3       32.31       31.43      4.79 o 
  -9   5   3        1.05        3.83      3.64 o 
  -8   5   3        0.00        2.40      2.57 o 
  -7   5   3       32.24       30.38      3.12 o 
  -6   5   3        9.56       12.51      2.78 o 
  -5   5   3       55.27       56.84      3.52 o 
  -4   5   3      270.23      266.51      9.49 o 
  -3   5   3       79.56       83.56      5.46 o 
  -2   5   3       43.46       57.49      5.56 o 
  -1   5   3       14.29       21.46      4.41 o 
   0   5   3        0.01        2.11      3.26 o 
   1   5   3        0.04       -1.72      3.64 o 
   2   5   3        4.20        1.83      2.64 o 
   3   5   3       94.11       81.15      4.13 o 
   4   5   3        1.66        1.92      4.41 o 
   5   5   3       10.20       10.44      2.85 o 
   6   5   3       34.71       35.45      5.37 o 
   7   5   3        2.95        1.92      4.02 o 
   8   5   3        8.17        7.28      4.41 o 
 -19   0   4       26.69       18.18      3.59 o 
 -18   0   4      122.54      127.10      3.69 o 
 -17   0   4       48.56       46.57      2.62 o 
 -16   0   4       15.54       13.13      1.81 o 
 -15   0   4        0.11       -1.15      2.17 o 
 -14   0   4        0.38       -0.80      1.98 o 
 -13   0   4       45.31       53.87      2.71 o 
 -12   0   4        8.03        8.49      2.02 o 
 -11   0   4      847.90      896.72     15.43 o 
 -10   0   4        0.34        2.72      1.52 o 
  -9   0   4     1574.97     1678.23     13.22 o 
  -8   0   4     2400.19     2695.67     61.33 o 
  -7   0   4      521.20      584.52      6.71 o 
  -6   0   4       46.35       55.11      1.63 o 
  -5   0   4      124.89      129.25      2.02 o 
  -4   0   4      373.81      380.09      1.59 o 
  -3   0   4        2.88        7.26      0.56 o 
  -2   0   4     4648.58     4742.20     19.96 o 
  -1   0   4     1345.63     1463.52      7.43 o 
   0   0   4     1200.42     1253.91      3.82 o 
   1   0   4     8402.43     8143.21     53.41 o 
   2   0   4     3159.54     2980.16     32.48 o 
   3   0   4        5.29        9.20      1.08 o 
   4   0   4       42.11       36.69      1.24 o 
   5   0   4      142.32      147.54      3.16 o 
   6   0   4      565.92      580.49      8.24 o 
   7   0   4     1785.87     1949.15     10.84 o 
   8   0   4      107.42      120.34      2.66 o 
   9   0   4      353.94      364.83      4.38 o 
  10   0   4        8.68       11.17      2.02 o 
  11   0   4        3.42        2.48      1.83 o 
  12   0   4        0.04       -0.31      2.02 o 
  13   0   4       13.70       15.32      2.50 o 
  14   0   4       36.74       44.67      4.22 o 
  15   0   4       49.84       57.24      3.65 o 
  16   0   4       14.44       16.00      3.18 o 
 -19   1   4        0.00        1.01      2.36 o 
 -18   1   4        0.01        0.42      2.31 o 
 -17   1   4       10.57       11.28      2.16 o 
 -16   1   4        0.54        0.10      1.47 o 
 -15   1   4        1.76        1.28      1.38 o 
 -14   1   4      112.48      105.92      2.66 o 
 -13   1   4        0.01        0.80      1.79 o 
 -12   1   4       90.14       81.55      1.78 o 
 -11   1   4      700.44      750.38      4.67 o 
 -10   1   4      249.20      267.32      2.07 o 
  -9   1   4      124.07      130.01      2.93 o 
  -8   1   4       12.43       16.61      1.04 o 
  -7   1   4        0.29        0.51      0.43 o 
  -6   1   4     1050.21     1126.38      6.31 o 
  -5   1   4        2.55        2.50      0.76 o 
  -4   1   4       59.00       54.41      0.91 o 
  -3   1   4      266.41      257.12      1.80 o 
  -2   1   4      624.92      578.64      2.37 o 
  -1   1   4      264.58      233.82      1.36 o 
   0   1   4      151.85      152.04      1.35 o 
   1   1   4       15.21       12.90      0.63 o 
   2   1   4      132.17      116.35      1.11 o 
   3   1   4      143.23      120.27      2.10 o 
   4   1   4      696.71      740.39      7.15 o 
   5   1   4       12.03       11.49      0.98 o 
   6   1   4      139.10      160.16      4.10 o 
   7   1   4        0.05        0.57      1.12 o 
   8   1   4       22.99       19.22      1.65 o 
   9   1   4      227.24      227.09      3.05 o 
  10   1   4       16.10       16.53      1.52 o 
  11   1   4        1.66        2.09      1.35 o 
  12   1   4       20.11       19.99      1.75 o 
  13   1   4       32.79       33.52      2.14 o 
  14   1   4       51.98       51.88      2.22 o 
  15   1   4        6.05        6.16      1.71 o 
  16   1   4        1.25        2.72      1.91 o 
 -18   2   4        8.23       11.06      2.54 o 
 -17   2   4        8.43       10.57      2.35 o 
 -16   2   4        2.15        3.27      2.09 o 
 -15   2   4       20.74       26.29      2.46 o 
 -14   2   4      298.71      317.47      3.90 o 
 -13   2   4      211.18      216.24      4.15 o 
 -12   2   4      211.05      224.38      4.01 o 
 -11   2   4       30.38       27.10      3.26 o 
 -10   2   4        0.09        0.13      1.13 o 
  -9   2   4      324.89      327.00      3.04 o 
  -8   2   4       65.07       74.93      1.33 o 
  -7   2   4       25.56       29.28      0.98 o 
  -6   2   4      667.25      668.73      3.51 o 
  -5   2   4       27.95       32.73      1.34 o 
  -4   2   4       12.76       13.11      1.04 o 
  -3   2   4       34.09       39.81      0.79 o 
  -2   2   4        1.04        0.37      0.55 o 
  -1   2   4      439.52      447.02      2.46 o 
   0   2   4      124.94      121.36      2.65 o 
   1   2   4        2.84        3.30      0.46 o 
   2   2   4      749.95      769.45      7.86 o 
   3   2   4     1200.62     1240.41      7.37 o 
   4   2   4      944.31      966.43      3.79 o 
   5   2   4      408.99      432.89      3.51 o 
   6   2   4        0.02       -0.16      0.98 o 
   7   2   4       41.17       43.40      1.67 o 
   8   2   4        0.65        1.13      1.23 o 
   9   2   4        1.62        2.52      1.88 o 
  10   2   4      277.01      276.51      3.94 o 
  11   2   4      105.71      106.51      2.93 o 
  12   2   4       14.49       13.81      1.91 o 
  13   2   4       32.38       33.48      3.18 o 
  14   2   4        4.17        3.87      2.50 o 
  15   2   4        0.16       -0.10      2.57 o 
 -17   3   4        2.41        4.13      2.23 o 
 -16   3   4       18.82       21.41      2.41 o 
 -15   3   4       46.29       44.82      2.47 o 
 -14   3   4       34.73       35.54      2.66 o 
 -13   3   4        8.15        5.85      2.02 o 
 -12   3   4       81.62       78.31      2.90 o 
 -11   3   4        0.87        1.56      1.33 o 
 -10   3   4      211.87      219.65      3.68 o 
  -9   3   4     1159.97     1190.06      8.30 o 
  -8   3   4      451.79      464.25      4.09 o 
  -7   3   4      108.81      110.71      2.64 o 
  -6   3   4       74.97       77.14      2.42 o 
  -5   3   4       82.37       79.74      2.14 o 
  -4   3   4        4.63        3.96      0.82 o 
  -3   3   4      230.27      223.87      1.80 o 
  -2   3   4      410.09      415.33      2.76 o 
  -1   3   4      359.15      365.30      2.51 o 
   0   3   4      129.16      136.22      1.39 o 
   1   3   4       46.50       50.88      1.08 o 
   2   3   4        4.64        4.95      0.55 o 
   3   3   4        4.57        5.03      0.41 o 
   4   3   4        2.78        5.37      1.33 o 
   5   3   4        0.00       -0.05      0.71 o 
   6   3   4       84.53       78.89      1.93 o 
   7   3   4      475.88      421.59      7.58 o 
   8   3   4       62.41       58.07      3.24 o 
   9   3   4      177.82      157.53      6.13 o 
  10   3   4       41.10       30.85      4.02 o 
  11   3   4        0.38       -0.77      3.07 o 
  12   3   4        0.06       -0.77      3.26 o 
  13   3   4        0.58        2.30      3.83 o 
  14   3   4        5.45        4.29      2.81 o 
 -15   4   4        0.60        3.45      3.39 o 
 -14   4   4        1.46        0.59      2.13 o 
 -13   4   4        1.82        0.31      2.38 o 
 -12   4   4        7.54        8.20      2.41 o 
 -11   4   4       32.67       31.69      2.85 o 
 -10   4   4       30.96       35.03      2.22 o 
  -9   4   4        0.62        1.86      1.71 o 
  -8   4   4       88.83       88.72      3.52 o 
  -7   4   4       40.28       46.63      3.11 o 
  -6   4   4      247.16      248.83      5.08 o 
  -5   4   4       65.38       61.13      4.41 o 
  -4   4   4       60.82       61.36      2.52 o 
  -3   4   4        3.17        5.46      2.35 o 
  -2   4   4       28.17       29.82      2.26 o 
  -1   4   4       78.10       78.71      3.57 o 
   0   4   4      115.93      108.26      3.72 o 
   1   4   4        5.04        2.53      2.29 o 
   2   4   4        0.06       -0.41      2.02 o 
   3   4   4       35.59       36.03      4.02 o 
   4   4   4        4.07        7.28      3.64 o 
   5   4   4       90.05       88.73      5.75 o 
   6   4   4       35.79       26.83      4.41 o 
   7   4   4        0.26       -0.77      3.83 o 
   8   4   4        6.89        7.28      4.02 o 
   9   4   4       81.48       77.00      4.06 o 
  10   4   4       16.53       16.72      3.03 o 
  11   4   4       14.72       13.42      4.22 o 
 -11   5   4        1.32        1.92      4.22 o 
 -10   5   4        0.77        3.83      4.02 o 
  -9   5   4        0.30        1.19      2.23 o 
  -8   5   4        0.13        0.57      3.64 o 
  -7   5   4       20.93       18.57      2.98 o 
  -6   5   4        8.00        5.68      2.78 o 
  -5   5   4       10.61       10.78      2.64 o 
  -4   5   4        1.80        2.11      2.98 o 
  -3   5   4      107.02      120.35      7.28 o 
  -2   5   4        7.51        4.60      4.22 o 
  -1   5   4        0.17        0.75      2.81 o 
   0   5   4        2.00        1.80      2.67 o 
   1   5   4       19.36       19.84      3.03 o 
   2   5   4        3.28        5.06      2.76 o 
   3   5   4        0.79        0.26      2.97 o 
   4   5   4        3.34        2.72      2.78 o 
   5   5   4       15.40       15.45      3.05 o 
   6   5   4        0.71       -0.38      4.41 o 
   7   5   4        0.30        1.53      4.02 o 
   8   5   4        3.29        5.56      4.79 o 
 -19   1   5        9.21       12.43      2.65 o 
 -18   1   5        8.03        8.03      2.21 o 
 -17   1   5       16.09       14.73      2.32 o 
 -16   1   5       20.27       21.33      1.69 o 
 -15   1   5       50.98       54.79      2.68 o 
 -14   1   5        2.46        2.88      1.65 o 
 -13   1   5        5.13        3.56      1.16 o 
 -12   1   5      144.97      139.31      2.26 o 
 -11   1   5      427.84      423.21      3.96 o 
 -10   1   5        0.59        0.17      0.77 o 
  -9   1   5        0.02        0.11      0.86 o 
  -8   1   5      293.47      306.09      3.16 o 
  -7   1   5     1380.40     1574.33      9.01 o 
  -6   1   5      756.90      803.37      5.78 o 
  -5   1   5        0.02        0.57      0.62 o 
  -4   1   5     4145.44     4223.17     25.42 o 
  -3   1   5     1462.57     1455.98      8.20 o 
  -2   1   5      217.04      196.41      1.18 o 
  -1   1   5        0.68        0.86      0.35 o 
   0   1   5       14.49       16.88      0.64 o 
   1   1   5      155.72      134.79      1.10 o 
   2   1   5       26.49       22.15      1.08 o 
   3   1   5       17.15       13.28      0.92 o 
   4   1   5        0.69        1.86      1.05 o 
   5   1   5      426.91      457.28      3.40 o 
   6   1   5      409.77      420.25      3.17 o 
   7   1   5       32.83       33.42      2.23 o 
   8   1   5      295.88      314.66      5.07 o 
   9   1   5       21.67       25.11      1.76 o 
  10   1   5      117.23      112.85      3.44 o 
  11   1   5       21.30       22.45      1.94 o 
  12   1   5        3.54        3.34      1.76 o 
  13   1   5      119.32      122.94      3.09 o 
  14   1   5        6.86        7.66      1.84 o 
  15   1   5        1.21        1.27      2.24 o 
 -19   2   5        3.15        5.37      3.83 o 
 -18   2   5        0.28        1.15      2.25 o 
 -17   2   5        5.60        6.83      2.19 o 
 -16   2   5       37.10       35.27      2.66 o 
 -15   2   5        8.25       12.01      2.15 o 
 -14   2   5        6.95        7.81      1.99 o 
 -13   2   5        0.28       -0.13      1.96 o 
 -12   2   5       28.20       24.94      2.13 o 
 -11   2   5      236.04      230.41      3.78 o 
 -10   2   5        1.13        0.73      1.01 o 
  -9   2   5        5.21        6.90      1.10 o 
  -8   2   5       72.16       77.84      1.31 o 
  -7   2   5       11.32       10.55      0.84 o 
  -6   2   5      208.71      211.24      2.33 o 
  -5   2   5       51.25       51.57      1.55 o 
  -4   2   5       51.51       61.86      1.50 o 
  -3   2   5        0.06        0.47      0.69 o 
  -2   2   5      192.51      186.88      1.54 o 
  -1   2   5       86.89       80.92      1.14 o 
   0   2   5       32.05       21.62      1.15 o 
   1   2   5       36.03       39.36      1.69 o 
   2   2   5      378.47      357.42      6.71 o 
   3   2   5      149.37      145.07      4.98 o 
   4   2   5        7.34        7.49      1.96 o 
   5   2   5       12.43       12.04      1.25 o 
   6   2   5        1.91        0.79      1.05 o 
   7   2   5        5.01        5.05      1.17 o 
   8   2   5        0.81        1.42      1.17 o 
   9   2   5       12.73       10.67      2.20 o 
  10   2   5        3.76        1.32      2.21 o 
  11   2   5        0.15       -0.77      2.17 o 
  12   2   5        0.08        0.95      2.37 o 
  13   2   5        7.44        9.01      2.64 o 
  14   2   5        0.08       -0.17      2.50 o 
 -17   3   5       31.97       40.80      2.80 o 
 -16   3   5        7.68        8.39      2.12 o 
 -15   3   5       27.58       32.20      2.39 o 
 -14   3   5        7.10        8.30      1.84 o 
 -13   3   5        3.76        1.42      1.89 o 
 -12   3   5       39.50       34.50      2.36 o 
 -11   3   5      152.37      152.92      3.52 o 
 -10   3   5      239.22      237.01      3.22 o 
  -9   3   5      321.48      327.61      3.60 o 
  -8   3   5        0.75        2.62      1.57 o 
  -7   3   5        2.01        1.72      1.16 o 
  -6   3   5       23.86       24.65      1.43 o 
  -5   3   5       17.30       18.10      1.20 o 
  -4   3   5       29.91       26.79      1.00 o 
  -3   3   5       36.20       31.19      0.90 o 
  -2   3   5       27.37       30.91      1.29 o 
  -1   3   5       36.11       37.82      1.47 o 
   0   3   5       42.06       36.83      1.26 o 
   1   3   5       37.95       28.71      1.28 o 
   2   3   5       42.43       47.57      1.87 o 
   3   3   5       25.03       27.58      1.09 o 
   4   3   5        8.57        9.76      1.26 o 
   5   3   5       34.09       29.13      4.02 o 
   6   3   5       56.73       61.28      3.55 o 
   7   3   5      105.23      111.73      7.47 o 
   8   3   5       56.53       45.38      3.08 o 
   9   3   5        2.01       -1.15      2.87 o 
  10   3   5        4.41        4.02      3.07 o 
  11   3   5        4.35        3.64      3.07 o 
  12   3   5        1.94        1.63      2.56 o 
  13   3   5       23.36       20.58      3.24 o 
 -15   4   5        0.68       -0.03      2.22 o 
 -14   4   5        0.68        0.22      2.12 o 
 -13   4   5        8.10        5.28      2.17 o 
 -12   4   5        0.08       -0.41      1.91 o 
 -11   4   5       11.97        9.48      2.44 o 
 -10   4   5       10.48        8.35      2.44 o 
  -9   4   5        0.01        0.43      1.75 o 
  -8   4   5       85.09       80.52      3.49 o 
  -7   4   5      226.47      231.00      6.32 o 
  -6   4   5      170.24      166.54      6.52 o 
  -5   4   5       70.36       77.24      3.65 o 
  -4   4   5        0.14       -0.48      2.17 o 
  -3   4   5       12.65       11.23      2.64 o 
  -2   4   5      103.22       92.79      3.06 o 
  -1   4   5       93.64       98.20      3.72 o 
   0   4   5        1.01        1.00      2.35 o 
   1   4   5        0.23        0.96      2.21 o 
   2   4   5       18.29       20.06      2.59 o 
   3   4   5        0.26        0.00      3.45 o 
   4   4   5        4.47        1.15      3.64 o 
   5   4   5       21.36       12.07      3.64 o 
   6   4   5       15.89       16.48      4.22 o 
   7   4   5        0.81       11.88      4.41 o 
   8   4   5      124.40       94.72      4.09 o 
   9   4   5       23.67       17.42      4.41 o 
  10   4   5       29.77       26.64      4.60 o 
  11   4   5        0.31        4.79      3.83 o 
 -11   5   5       15.14       16.48      4.79 o 
 -10   5   5        1.67        1.86      2.48 o 
  -9   5   5        2.65        2.67      3.07 o 
  -8   5   5        2.34        1.85      2.70 o 
  -7   5   5       29.65       35.88      2.94 o 
  -6   5   5        7.20        3.97      2.51 o 
  -5   5   5      403.17      416.93      7.67 o 
  -4   5   5       17.40       19.58      3.63 o 
  -3   5   5       42.41       43.50      5.17 o 
  -2   5   5       39.26       40.05      5.56 o 
  -1   5   5        0.05        0.12      2.64 o 
   0   5   5        4.40        6.06      2.68 o 
   1   5   5        4.28        7.96      2.70 o 
   2   5   5        0.03        3.26      3.83 o 
   3   5   5        5.64        5.19      2.78 o 
   4   5   5        6.13        5.60      2.78 o 
   5   5   5        0.06        4.50      3.35 o 
   6   5   5        0.99        2.68      4.60 o 
   7   5   5        0.75        1.34      4.22 o 
 -20   0   6        0.13        2.45      2.91 o 
 -19   0   6        3.41        3.21      2.78 o 
 -18   0   6       67.99       68.69      6.61 o 
 -17   0   6       27.75       29.53      2.13 o 
 -16   0   6        0.26        1.15      2.87 o 
 -15   0   6        1.50        0.69      1.88 o 
 -14   0   6       10.76       10.38      2.16 o 
 -13   0   6       26.61       28.71      1.54 o 
 -12   0   6      173.70      180.68      4.12 o 
 -11   0   6        9.58        6.92      1.75 o 
 -10   0   6      140.68      141.16      2.37 o 
  -9   0   6     2884.11     3084.42     12.45 o 
  -8   0   6     1965.62     2083.94     12.84 o 
  -7   0   6        2.75        1.41      0.57 o 
  -6   0   6      130.44      128.22      2.67 o 
  -5   0   6      146.46      151.38      2.82 o 
  -4   0   6        1.38        2.08      0.49 o 
  -3   0   6      284.60      306.17      1.65 o 
  -2   0   6     1087.73     1124.16      3.17 o 
  -1   0   6     7767.18     7781.82     35.13 o 
   0   0   6      520.89      485.65      4.76 o 
   1   0   6       34.32       37.03      1.21 o 
   2   0   6       94.71       79.22      2.11 o 
   3   0   6      153.29      137.69      3.07 o 
   5   0   6      308.95      308.93      6.52 o 
   6   0   6       39.95       46.76      3.45 o 
   7   0   6       18.23       15.71      2.68 o 
   8   0   6       94.45       88.54      4.41 o 
   9   0   6        0.92        4.22      2.87 o 
  10   0   6        6.30        8.82      3.26 o 
  11   0   6        0.32        0.38      2.87 o 
  12   0   6       12.90       17.25      3.64 o 
  13   0   6        2.83        1.15      3.64 o 
  14   0   6        6.20        7.67      4.22 o 
  15   0   6       64.92       67.65      6.32 o 
 -20   1   6        0.92        1.92      4.60 o 
 -19   1   6       15.41       14.68      2.61 o 
 -18   1   6        2.16        2.32      2.19 o 
 -17   1   6        4.09        1.98      1.97 o 
 -16   1   6       31.87       29.14      2.38 o 
 -15   1   6        2.16        0.75      1.86 o 
 -14   1   6       68.13       64.95      3.29 o 
 -13   1   6      244.30      246.33      3.00 o 
 -12   1   6       64.79       65.30      1.45 o 
 -11   1   6        9.08       10.79      0.84 o 
 -10   1   6        6.77        7.75      0.63 o 
  -9   1   6       10.37        7.18      1.36 o 
  -8   1   6       73.41       77.88      1.89 o 
  -7   1   6      398.01      442.14      3.23 o 
  -6   1   6      369.44      395.14      2.55 o 
  -5   1   6     1170.81     1273.76      3.57 o 
  -4   1   6      678.99      711.56      4.11 o 
  -3   1   6      418.78      440.31      1.79 o 
  -2   1   6      459.52      446.98      2.05 o 
  -1   1   6       31.10       37.91      0.60 o 
   0   1   6        0.54        0.05      0.64 o 
   1   1   6        6.19        4.26      0.61 o 
   2   1   6      163.23      157.83      1.79 o 
   3   1   6     1060.87     1019.26      5.29 o 
   4   1   6      491.63      449.73      4.18 o 
   5   1   6       13.81       11.16      1.45 o 
   6   1   6       31.41       30.06      1.52 o 
   7   1   6       26.35       23.71      2.16 o 
   8   1   6        0.01       -0.47      1.80 o 
   9   1   6       27.25       27.14      1.86 o 
  10   1   6        0.01        0.97      1.48 o 
  11   1   6       35.64       32.62      1.97 o 
  12   1   6       60.99       60.06      2.35 o 
  13   1   6       25.52       24.15      2.14 o 
  14   1   6        0.16        0.22      2.50 o 
  15   1   6        9.32       10.92      4.02 o 
 -19   2   6        4.71        2.49      4.22 o 
 -18   2   6       19.11       26.54      2.76 o 
 -17   2   6        0.01        0.52      2.89 o 
 -16   2   6        0.34        1.85      1.94 o 
 -15   2   6        0.10        1.13      1.84 o 
 -14   2   6       16.38       17.19      2.01 o 
 -13   2   6      135.93      129.48      2.92 o 
 -12   2   6       81.06       84.31      2.78 o 
 -11   2   6       16.51       15.13      1.83 o 
 -10   2   6       10.93        8.87      1.05 o 
  -9   2   6        0.27        0.81      0.90 o 
  -8   2   6       29.59       24.27      1.30 o 
  -7   2   6       44.37       55.18      1.07 o 
  -6   2   6     1351.49     1445.21      6.54 o 
  -5   2   6      157.79      161.84      2.33 o 
  -4   2   6     1807.76     2003.66     29.80 o 
  -3   2   6       54.77       55.30      1.09 o 
  -2   2   6       17.24       17.44      0.73 o 
  -1   2   6        7.61        9.04      1.00 o 
   0   2   6       82.17       79.29      2.21 o 
   1   2   6       38.22       36.34      1.93 o 
   2   2   6      347.96      358.76      7.28 o 
   3   2   6      433.98      450.18      6.80 o 
   4   2   6      125.91      122.20      3.83 o 
   5   2   6        8.41        9.47      1.46 o 
   6   2   6        1.01        0.62      1.61 o 
   7   2   6        3.04        3.72      1.84 o 
   8   2   6       37.45       30.70      1.85 o 
   9   2   6        5.55        4.12      2.07 o 
  10   2   6        0.01        0.18      2.10 o 
  11   2   6      130.39      115.18      4.39 o 
  12   2   6       36.00       31.11      3.17 o 
  13   2   6        6.86        8.41      2.67 o 
  14   2   6       17.84       13.99      4.60 o 
 -17   3   6        0.09       -1.34      2.13 o 
 -16   3   6       15.94       15.58      2.20 o 
 -15   3   6        0.03        0.81      1.88 o 
 -14   3   6        1.22        1.69      1.97 o 
 -13   3   6        0.29       -0.24      1.96 o 
 -12   3   6      123.86      126.65      3.36 o 
 -11   3   6      134.67      139.31      3.98 o 
 -10   3   6      118.43      115.12      2.42 o 
  -9   3   6       18.11       17.44      1.56 o 
  -8   3   6       13.22       12.50      1.63 o 
  -7   3   6      355.75      369.90      5.32 o 
  -6   3   6        0.50        0.56      0.92 o 
  -5   3   6       10.31       11.26      0.68 o 
  -4   3   6       30.28       28.36      1.27 o 
  -3   3   6      123.74      138.01      1.86 o 
  -2   3   6       52.34       54.54      1.23 o 
  -1   3   6      301.07      299.54      3.58 o 
   0   3   6       20.49       23.32      1.58 o 
   1   3   6       75.94       70.02      1.52 o 
   2   3   6       45.79       46.31      1.74 o 
   3   3   6       10.26        7.38      1.82 o 
   4   3   6       21.79       17.25      3.83 o 
   5   3   6        1.38        1.73      1.74 o 
   6   3   6       13.23        7.92      2.12 o 
   7   3   6        1.56        2.03      2.09 o 
   8   3   6       48.45       35.26      3.83 o 
   9   3   6        0.83       -0.19      3.07 o 
  10   3   6       10.73       12.46      3.45 o 
  11   3   6        3.08        2.68      3.07 o 
  12   3   6        2.77        3.94      2.81 o 
 -15   4   6        0.98        1.40      2.28 o 
 -14   4   6        2.53        2.13      2.18 o 
 -13   4   6        8.18        7.34      2.16 o 
 -12   4   6       23.61       19.43      2.36 o 
 -11   4   6        8.06        8.94      2.10 o 
 -10   4   6        2.60        3.02      1.85 o 
  -9   4   6      130.78      130.62      5.37 o 
  -8   4   6       87.13       82.06      3.83 o 
  -7   4   6      257.51      268.74      5.76 o 
  -6   4   6       28.44       29.98      3.18 o 
  -5   4   6       33.88       35.54      3.18 o 
  -4   4   6       42.34       46.35      3.30 o 
  -3   4   6      382.06      401.40      4.30 o 
  -2   4   6      329.80      358.78     21.94 o 
  -1   4   6      233.52      253.78      5.55 o 
   0   4   6       46.20       51.79      4.41 o 
   1   4   6        8.93        9.24      2.48 o 
   2   4   6       46.61       44.16      3.18 o 
   3   4   6        1.91        3.07      3.64 o 
   4   4   6        0.00        1.92      3.26 o 
   5   4   6       15.59       12.07      4.41 o 
   6   4   6        2.87        5.17      3.83 o 
   7   4   6        1.24        1.17      2.52 o 
   8   4   6        0.12       -0.99      2.53 o 
   9   4   6       19.15       23.96      4.22 o 
  10   4   6       20.82       12.84      4.02 o 
 -11   5   6        0.00        2.49      3.26 o 
 -10   5   6        0.04       -0.95      2.48 o 
  -9   5   6        5.40        4.07      2.22 o 
  -8   5   6       18.09       15.67      3.38 o 
  -7   5   6        8.80       10.82      2.54 o 
  -6   5   6       50.41       57.31      4.07 o 
  -5   5   6        2.34        2.07      3.05 o 
  -4   5   6       18.88       21.80      4.31 o 
  -3   5   6        2.65       -1.92      4.79 o 
  -2   5   6       40.66       43.31      5.17 o 
  -1   5   6        2.62        3.11      2.76 o 
   0   5   6        0.04       -0.59      2.85 o 
   1   5   6        0.23        3.26      3.83 o 
   2   5   6       22.49       24.81      3.18 o 
   3   5   6        3.05        2.87      2.85 o 
   4   5   6        5.16        8.02      3.18 o 
   5   5   6        5.97        2.23      2.94 o 
   6   5   6        1.10        3.83      4.79 o 
 -20   1   7       18.02       22.00      3.44 o 
 -19   1   7        0.73        2.15      2.40 o 
 -18   1   7       67.50       73.23      3.31 o 
 -17   1   7        3.96        3.80      1.97 o 
 -16   1   7       34.27       31.16      2.32 o 
 -15   1   7       49.60       41.00      3.16 o 
 -14   1   7       15.91       19.13      1.52 o 
 -13   1   7       69.53       74.28      1.52 o 
 -12   1   7       58.88       53.88      1.19 o 
 -11   1   7      192.75      187.64      4.04 o 
 -10   1   7       55.83       56.50      1.39 o 
  -9   1   7        2.76        2.05      1.00 o 
  -8   1   7       89.19       80.84      1.91 o 
  -7   1   7      186.99      183.51      2.13 o 
  -6   1   7     1318.36     1458.31      5.41 o 
  -5   1   7        0.72        0.47      0.46 o 
  -4   1   7        0.73        2.02      0.45 o 
  -3   1   7      917.83      961.07      3.56 o 
  -2   1   7      586.83      644.96      4.45 o 
  -1   1   7      555.50      587.14      2.52 o 
   0   1   7       54.80       49.86      0.98 o 
   1   1   7     1428.72     1433.71      5.12 o 
   2   1   7      972.15      969.43      4.13 o 
   3   1   7       48.98       50.59      1.40 o 
   4   1   7        4.49        4.71      1.82 o 
   5   1   7       89.14       81.43      2.38 o 
   6   1   7      173.66      164.52      3.71 o 
   7   1   7        0.82        2.64      1.80 o 
   8   1   7        8.42        9.02      1.93 o 
   9   1   7        1.41        1.67      1.60 o 
  10   1   7        8.35        7.81      1.84 o 
  11   1   7        3.73        2.07      1.75 o 
  12   1   7       36.12       39.69      3.39 o 
  13   1   7        4.65        5.68      2.70 o 
  14   1   7        4.03        3.58      2.97 o 
 -19   2   7       10.08       10.64      3.25 o 
 -18   2   7        0.03        0.86      2.33 o 
 -17   2   7       16.32       19.97      2.17 o 
 -16   2   7        5.16        6.34      1.83 o 
 -15   2   7        8.71       10.18      1.87 o 
 -14   2   7       14.01       16.54      1.93 o 
 -13   2   7        1.41        1.66      1.66 o 
 -12   2   7       24.06       26.31      2.07 o 
 -11   2   7       15.53       17.11      1.94 o 
 -10   2   7       24.97       22.14      1.10 o 
  -9   2   7       11.10       11.25      1.03 o 
  -8   2   7        0.00        0.53      1.80 o 
  -7   2   7       67.30       70.50      1.34 o 
  -6   2   7      268.44      289.90      2.96 o 
  -5   2   7      119.68      133.57      1.30 o 
  -4   2   7      395.08      425.64      3.18 o 
  -3   2   7        4.87        5.10      0.86 o 
  -2   2   7      100.25      103.92      1.31 o 
  -1   2   7       99.27      104.47      1.92 o 
   0   2   7        9.89        8.33      1.14 o 
   1   2   7      139.95      144.80      2.30 o 
   2   2   7       37.66       35.37      1.77 o 
   3   2   7       41.41       46.12      3.07 o 
   4   2   7       77.52       71.35      3.25 o 
   5   2   7        6.72        4.32      1.74 o 
   6   2   7        7.71        9.52      1.88 o 
   7   2   7        0.24        1.63      1.77 o 
   8   2   7        7.92        4.85      1.98 o 
   9   2   7       25.95       21.11      2.58 o 
  10   2   7        0.19       -1.52      2.21 o 
  11   2   7        0.20        1.24      2.29 o 
  12   2   7        1.35        5.41      2.50 o 
  13   2   7        0.21        0.75      2.64 o 
 -17   3   7       50.83       47.99      2.96 o 
 -16   3   7       36.48       34.68      2.58 o 
 -15   3   7       22.01       29.36      2.32 o 
 -14   3   7        0.26        1.22      2.62 o 
 -13   3   7        0.42        0.88      1.94 o 
 -12   3   7       28.57       25.55      2.28 o 
 -11   3   7        1.49        2.31      2.29 o 
 -10   3   7       15.51       14.23      1.93 o 
  -9   3   7       16.38       17.36      1.71 o 
  -8   3   7        2.58        4.53      1.74 o 
  -7   3   7        6.57        3.97      1.69 o 
  -6   3   7       27.87       24.34      1.85 o 
  -5   3   7        0.97        1.18      1.14 o 
  -4   3   7       21.40       19.58      1.16 o 
  -3   3   7        6.63        9.65      0.89 o 
  -2   3   7       16.92       16.91      0.79 o 
  -1   3   7      124.99      127.17      2.79 o 
   0   3   7      249.41      253.72      3.72 o 
   1   3   7      152.05      137.50      4.07 o 
   2   3   7       10.83        9.20      3.26 o 
   3   3   7        5.99        3.07      3.45 o 
   4   3   7       52.02       44.62      2.53 o 
   5   3   7      102.98       98.98      3.44 o 
   6   3   7       31.39       27.49      2.53 o 
   7   3   7       70.77       65.16      4.22 o 
   8   3   7       33.95       32.39      3.64 o 
   9   3   7        1.27        1.34      2.87 o 
  10   3   7        9.59        7.09      3.26 o 
  11   3   7        1.98        2.66      2.53 o 
 -15   4   7        6.46        8.38      2.53 o 
 -14   4   7        6.73        8.68      2.26 o 
 -13   4   7        0.10        0.03      2.07 o 
 -12   4   7        1.86        1.31      2.04 o 
 -11   4   7        0.12        1.11      1.85 o 
 -10   4   7        2.01        2.36      1.93 o 
  -9   4   7       77.03       79.16      4.13 o 
  -8   4   7       46.70       52.26      2.79 o 
  -7   4   7       14.09       14.36      2.89 o 
  -6   4   7        0.02        2.08      2.59 o 
  -5   4   7       53.13       59.56      3.59 o 
  -4   4   7       54.15       53.67      3.39 o 
  -3   4   7      367.09      380.31      4.37 o 
  -2   4   7       28.26       31.12      3.32 o 
  -1   4   7       60.93       62.66      3.72 o 
   0   4   7       64.21       62.78      3.65 o 
   1   4   7        1.43        0.23      2.39 o 
   2   4   7        0.01        2.14      2.50 o 
   3   4   7       32.06       27.68      2.97 o 
   4   4   7        0.00        0.96      3.83 o 
   5   4   7        0.32        1.92      4.02 o 
   6   4   7        1.83        3.54      2.20 o 
   7   4   7        0.00        0.11      2.38 o 
   8   4   7        6.41        6.83      2.69 o 
   9   4   7        1.71        1.92      3.45 o 
 -11   5   7        1.01        0.25      2.76 o 
 -10   5   7        0.00        1.22      2.67 o 
  -9   5   7        0.85        1.13      3.11 o 
  -8   5   7        3.06        4.12      2.85 o 
  -7   5   7       12.35       14.07      3.38 o 
  -6   5   7       42.36       43.65      4.13 o 
  -5   5   7      191.70      203.29      6.02 o 
  -4   5   7      101.40      113.65      6.90 o 
  -3   5   7       51.26       53.85      5.75 o 
  -2   5   7        2.23        2.06      2.97 o 
  -1   5   7        1.36        6.08      2.84 o 
   0   5   7        0.02        0.96      2.71 o 
   1   5   7        4.21        3.01      2.97 o 
   2   5   7       14.30       16.57      3.44 o 
   3   5   7        5.34        6.60      3.24 o 
   4   5   7        0.01       -0.40      3.03 o 
   5   5   7        0.01        2.11      4.22 o 
 -20   0   8       13.87       12.07      3.12 o 
 -19   0   8       11.92       10.01      2.97 o 
 -18   0   8        6.00        5.82      3.16 o 
 -17   0   8      409.39      399.88     16.96 o 
 -16   0   8        3.76        8.01      2.23 o 
 -15   0   8       70.32       75.19      3.44 o 
 -14   0   8        0.78        1.54      1.93 o 
 -13   0   8       14.04       15.19      2.07 o 
 -12   0   8       63.54       62.90      2.70 o 
 -11   0   8      588.10      593.11      8.62 o 
 -10   0   8      128.95      123.42      2.89 o 
  -9   0   8        2.71        1.03      1.11 o 
  -8   0   8      365.54      331.04      2.72 o 
  -7   0   8       55.78       59.53      1.02 o 
  -6   0   8       13.01       13.32      0.81 o 
  -5   0   8       64.73       93.75      1.25 o 
  -4   0   8      415.39      361.64      2.43 o 
  -3   0   8      173.52      148.69      1.57 o 
  -2   0   8     2695.98     2885.64     10.70 o 
  -1   0   8      615.81      705.09      4.98 o 
   0   0   8      500.88      578.92      3.95 o 
   1   0   8     1007.45      987.23      5.41 o 
   2   0   8        4.31        1.58      1.14 o 
   3   0   8        0.01        2.11      1.92 o 
   4   0   8        0.23        0.19      1.92 o 
   5   0   8       24.19       21.66      3.07 o 
   6   0   8       33.89       33.92      3.45 o 
   7   0   8       68.89       69.76      4.60 o 
   8   0   8      187.71      198.54      6.90 o 
   9   0   8       65.61       73.78      4.79 o 
  10   0   8        2.04        2.68      3.45 o 
  11   0   8        2.06        2.11      3.45 o 
  12   0   8        6.92        5.94      3.64 o 
  13   0   8        0.04        2.87      3.64 o 
 -20   1   8        4.26        2.31      2.78 o 
 -19   1   8       15.78       20.05      2.71 o 
 -18   1   8        3.54        5.50      2.22 o 
 -17   1   8        3.69        4.31      2.16 o 
 -16   1   8       76.25       71.09      3.57 o 
 -15   1   8       46.55       41.12      2.42 o 
 -14   1   8       30.90       29.39      2.13 o 
 -13   1   8        1.48        1.55      0.50 o 
 -12   1   8        1.18        0.91      0.91 o 
 -11   1   8        1.57        0.54      0.83 o 
 -10   1   8       34.18       35.52      1.41 o 
  -9   1   8       13.02       13.72      1.11 o 
  -8   1   8      213.30      219.04      2.45 o 
  -7   1   8      180.97      189.38      2.11 o 
  -6   1   8        5.58        4.65      0.82 o 
  -5   1   8       18.33       19.07      0.73 o 
  -4   1   8      223.58      260.42      1.96 o 
  -3   1   8        1.81        4.86      0.72 o 
  -2   1   8      189.40      186.71      1.65 o 
  -1   1   8       42.36       39.27      0.88 o 
   0   1   8       89.58       91.83      1.44 o 
   1   1   8     1109.50     1145.07      5.84 o 
   2   1   8        5.33        5.28      1.42 o 
   3   1   8       53.03       54.59      1.77 o 
   4   1   8      340.33      346.08     12.65 o 
   5   1   8       58.49       59.72      2.53 o 
   6   1   8        3.66        2.88      1.40 o 
   7   1   8        3.10        4.33      1.55 o 
   8   1   8        1.42        0.86      1.46 o 
   9   1   8        1.03        2.22      2.10 o 
  10   1   8        4.50        3.54      2.29 o 
  11   1   8        3.19        3.39      2.43 o 
  12   1   8        2.63        2.64      2.70 o 
  13   1   8       11.45        7.62      2.78 o 
 -19   2   8        4.50        1.91      2.58 o 
 -18   2   8        2.15        4.86      2.08 o 
 -17   2   8        3.08        2.44      1.95 o 
 -16   2   8        0.01       -0.02      1.90 o 
 -15   2   8       40.28       35.82      2.30 o 
 -14   2   8      228.84      235.07      3.87 o 
 -13   2   8      247.56      242.48      4.37 o 
 -12   2   8      191.34      191.60      3.85 o 
 -11   2   8       16.24       16.67      1.56 o 
 -10   2   8        0.26       -0.31      0.66 o 
  -9   2   8       45.59       42.67      1.22 o 
  -8   2   8        8.02        9.29      1.06 o 
  -7   2   8       10.39        8.29      0.50 o 
  -6   2   8        9.83        9.24      0.67 o 
  -5   2   8       63.39       80.06      1.31 o 
  -4   2   8      165.98      166.45      2.83 o 
  -3   2   8       48.28       53.72      1.23 o 
  -2   2   8       31.43       35.45      0.89 o 
  -1   2   8      194.94      186.34      1.93 o 
   0   2   8        3.51        3.54      0.64 o 
   1   2   8      207.16      198.87      2.78 o 
   2   2   8       43.24       41.23      2.00 o 
   3   2   8      277.68      269.74      5.22 o 
   4   2   8      293.51      277.31      7.67 o 
   5   2   8       33.54       32.79      2.38 o 
   6   2   8       13.13       15.83      2.40 o 
   7   2   8       15.63       19.49      2.30 o 
   8   2   8       24.32       20.27      2.39 o 
   9   2   8       10.66       11.45      2.68 o 
  10   2   8       26.47       27.13      3.55 o 
  11   2   8        1.50        2.12      2.59 o 
  12   2   8        2.09        3.87      2.72 o 
 -17   3   8       98.88      117.03      3.68 o 
 -16   3   8       29.40       29.50      2.51 o 
 -15   3   8       42.93       47.47      2.93 o 
 -14   3   8        1.68        0.32      1.97 o 
 -13   3   8       16.27       16.83      2.22 o 
 -12   3   8        1.72        2.05      1.97 o 
 -11   3   8       38.67       34.73      1.93 o 
 -10   3   8       51.46       45.95      2.04 o 
  -9   3   8       66.54       64.28      1.98 o 
  -8   3   8       58.84       55.91      2.36 o 
  -7   3   8       23.00       25.83      1.85 o 
  -6   3   8       22.39       23.13      1.76 o 
  -5   3   8        1.16        1.12      0.86 o 
  -4   3   8       69.70       64.34      1.45 o 
  -3   3   8       24.00       22.70      1.65 o 
  -2   3   8      280.09      308.92      3.50 o 
  -1   3   8      826.40      856.42      7.33 o 
   0   3   8      866.36      893.16      6.76 o 
   1   3   8       17.15       16.75      2.71 o 
   2   3   8       43.66       46.38      4.41 o 
   3   3   8       34.32       33.35      2.20 o 
   4   3   8       24.22       24.83      2.29 o 
   5   3   8       56.67       60.54      3.01 o 
   6   3   8        9.03        9.97      2.49 o 
   7   3   8       11.74       11.69      2.87 o 
   8   3   8        9.37        7.28      3.07 o 
   9   3   8        4.64        4.60      3.07 o 
  10   3   8        0.06        0.96      3.26 o 
  11   3   8        0.27       -0.77      3.45 o 
 -15   4   8       21.43       28.30      2.99 o 
 -14   4   8        1.66        0.67      2.27 o 
 -13   4   8        3.36        4.63      2.20 o 
 -12   4   8        2.70        4.33      1.78 o 
 -11   4   8       19.58       19.87      2.06 o 
 -10   4   8       67.78       66.17      2.54 o 
  -9   4   8      126.75      138.87      3.61 o 
  -8   4   8       53.98       56.09      3.59 o 
  -7   4   8       19.79       21.97      2.97 o 
  -6   4   8       32.53       37.05      3.25 o 
  -5   4   8       75.47       73.29      3.93 o 
  -4   4   8      137.15      142.93      3.28 o 
  -3   4   8        1.45       -0.06      1.65 o 
  -2   4   8      110.63      118.93      4.54 o 
  -1   4   8        2.90        5.14      2.78 o 
   0   4   8        4.92        6.87      2.78 o 
   1   4   8       43.58       50.23      3.66 o 
   2   4   8        2.12        1.15      2.70 o 
   3   4   8        4.49        1.68      2.78 o 
   4   4   8       16.98       19.11      2.47 o 
   5   4   8        2.70        2.61      2.14 o 
   6   4   8        0.62       -1.92      3.83 o 
   7   4   8        3.17        1.92      4.22 o 
 -10   5   8        0.11       -0.14      2.34 o 
  -9   5   8        0.13        2.54      3.05 o 
  -8   5   8        2.90        2.64      3.18 o 
  -7   5   8       61.91       68.94      4.39 o 
  -6   5   8       12.46       13.76      3.57 o 
  -5   5   8       13.50       14.28      3.79 o 
  -4   5   8        7.08       11.50      4.98 o 
  -3   5   8        9.57        6.90      4.22 o 
  -2   5   8        2.52        3.93      2.89 o 
  -1   5   8        0.82       -0.85      2.91 o 
   0   5   8        0.67        3.81      3.11 o 
   1   5   8        4.31        2.23      2.97 o 
   2   5   8        9.21       12.79      3.52 o 
   3   5   8        0.87        1.34      4.98 o 
   4   5   8       16.62       12.27      5.17 o 
 -20   1   9        5.82        6.32      4.02 o 
 -19   1   9       19.05       11.48      2.39 o 
 -18   1   9        0.36        2.15      2.05 o 
 -17   1   9        0.65        1.25      2.03 o 
 -16   1   9       85.79       71.67      3.65 o 
 -15   1   9        3.24        5.02      1.79 o 
 -14   1   9        1.82        1.19      1.23 o 
 -13   1   9       17.65       13.70      1.09 o 
 -12   1   9      279.31      283.53      2.69 o 
 -11   1   9      283.08      265.09      3.10 o 
 -10   1   9      101.32       96.71      1.90 o 
  -9   1   9       30.33       36.66      1.33 o 
  -8   1   9      469.17      454.40      3.40 o 
  -7   1   9      240.63      233.86      2.40 o 
  -6   1   9      457.79      443.54      2.54 o 
  -5   1   9      455.52      459.66      4.40 o 
  -4   1   9      459.87      513.02      2.60 o 
  -3   1   9      163.04      168.34      1.59 o 
  -2   1   9        6.08        6.03      0.65 o 
  -1   1   9       48.08       63.27      1.35 o 
   0   1   9      127.16      126.80      1.60 o 
   1   1   9      154.65      163.31      2.03 o 
   2   1   9        0.39        2.08      1.06 o 
   3   1   9       92.38       90.86      2.21 o 
   4   1   9       47.80       48.90      2.84 o 
   5   1   9      124.25      118.79      3.79 o 
   6   1   9       61.32       54.60      3.18 o 
   7   1   9        6.02        3.96      2.23 o 
   8   1   9        2.52        1.63      2.07 o 
   9   1   9        1.88        3.23      2.16 o 
  10   1   9        5.96        5.30      2.48 o 
  11   1   9        0.84        2.26      2.58 o 
  12   1   9        1.29        2.16      2.70 o 
 -19   2   9        2.12        1.70      2.60 o 
 -18   2   9        0.02       -0.82      2.03 o 
 -17   2   9        2.58        2.45      1.98 o 
 -16   2   9       61.02       56.36      2.74 o 
 -15   2   9      128.99      132.65      4.10 o 
 -14   2   9       72.89       78.20      2.29 o 
 -13   2   9      238.30      221.52      3.44 o 
 -12   2   9        4.74        3.97      1.43 o 
 -11   2   9       61.88       54.83      2.02 o 
 -10   2   9       29.36       29.95      1.62 o 
  -9   2   9       66.74       59.53      1.52 o 
  -8   2   9       16.94       15.89      0.93 o 
  -7   2   9       39.15       41.28      1.15 o 
  -6   2   9        1.73        2.34      0.50 o 
  -5   2   9      107.15      113.62      1.40 o 
  -4   2   9       58.96       68.97      1.66 o 
  -3   2   9       16.63       18.16      1.15 o 
  -2   2   9       20.59       17.79      0.59 o 
  -1   2   9       32.34       32.72      0.78 o 
   0   2   9      232.30      215.12      2.13 o 
   1   2   9      134.23      125.35      2.38 o 
   2   2   9      751.90      787.03      5.78 o 
   3   2   9       83.27       71.87      4.98 o 
   4   2   9      409.95      408.78      9.39 o 
   5   2   9        5.46        6.20      1.82 o 
   6   2   9        9.07       10.81      3.45 o 
   7   2   9        6.01        6.04      1.98 o 
   8   2   9        0.00        1.92      3.64 o 
   9   2   9       11.11        9.80      2.87 o 
  10   2   9       15.13       12.32      3.55 o 
  11   2   9        2.82        2.47      2.25 o 
 -17   3   9        1.73        1.27      2.19 o 
 -16   3   9       66.15       63.62      3.01 o 
 -15   3   9        0.93        1.56      1.96 o 
 -14   3   9        1.08        0.73      1.78 o 
 -13   3   9       11.72        9.15      1.81 o 
 -12   3   9        4.32        4.18      1.67 o 
 -11   3   9       10.65       13.17      1.73 o 
 -10   3   9       64.63       65.52      2.29 o 
  -9   3   9        4.45        4.50      1.74 o 
  -8   3   9        0.02        0.50      1.54 o 
  -7   3   9        3.32        3.48      1.55 o 
  -6   3   9       51.24       50.73      1.76 o 
  -5   3   9       28.64       26.87      1.46 o 
  -4   3   9       44.53       46.55      1.96 o 
  -3   3   9        0.27        0.39      1.26 o 
  -2   3   9       79.49       79.86      2.29 o 
  -1   3   9      547.11      537.30      5.58 o 
   0   3   9        4.20        3.72      1.89 o 
   1   3   9        0.90        1.15      2.50 o 
   2   3   9       70.20       66.12      5.17 o 
   3   3   9        1.96        0.70      1.71 o 
   4   3   9        3.53        3.07      1.87 o 
   5   3   9       32.38       30.28      3.26 o 
   6   3   9        0.50        7.86      2.87 o 
   7   3   9       19.04       20.70      3.07 o 
   8   3   9        2.09        1.34      2.87 o 
 -15   4   9        5.45        4.09      2.35 o 
 -14   4   9        0.03       -0.27      2.02 o 
 -13   4   9        7.61        8.93      2.09 o 
 -12   4   9        1.72        2.69      1.86 o 
 -11   4   9        0.54        2.19      2.03 o 
 -10   4   9       11.73       15.59      3.24 o 
  -9   4   9       15.49       14.86      3.11 o 
  -8   4   9        0.00        0.21      2.70 o 
  -7   4   9        2.92        5.76      2.64 o 
  -6   4   9        0.53       -0.99      2.78 o 
  -5   4   9        4.39        4.95      2.67 o 
  -4   4   9       74.95       77.19      3.04 o 
  -3   4   9       43.54       37.65      4.31 o 
  -2   4   9       26.92       22.81      3.35 o 
  -1   4   9       38.82       41.38      3.59 o 
   0   4   9       17.64       15.48      2.84 o 
   1   4   9       24.83       25.81      3.05 o 
   2   4   9        4.21        4.15      2.50 o 
   3   4   9        6.74        8.43      2.98 o 
   4   4   9        0.03        0.96      4.02 o 
   5   4   9        0.47        3.26      4.41 o 
   6   4   9        0.00        0.19      4.60 o 
 -10   5   9        0.70        1.34      4.60 o 
  -9   5   9        1.75        3.07      3.12 o 
  -8   5   9        2.48        6.06      3.38 o 
  -7   5   9       30.20       31.63      3.93 o 
  -6   5   9      100.28      105.99      8.05 o 
  -5   5   9       23.62       22.23      4.98 o 
  -4   5   9        0.53        1.72      4.60 o 
  -3   5   9        7.44        6.13      4.79 o 
  -2   5   9        0.00        1.34      4.22 o 
  -1   5   9        0.02        1.44      3.12 o 
   0   5   9       13.15       16.62      3.66 o 
   1   5   9       12.88       17.91      3.72 o 
   2   5   9       28.24       37.95      5.37 o 
 -20   0  10        1.45        5.17      3.83 o 
 -19   0  10        0.31        0.01      2.56 o 
 -18   0  10       35.71       21.77      2.99 o 
 -17   0  10       16.91       15.32      2.56 o 
 -16   0  10       45.06       40.74      3.03 o 
 -15   0  10       56.84       57.77      3.17 o 
 -14   0  10       18.69       18.39      2.26 o 
 -13   0  10       11.72       11.77      1.69 o 
 -12   0  10      142.81      143.82      2.97 o 
 -11   0  10      297.41      291.20      2.70 o 
 -10   0  10      486.07      457.77      4.23 o 
  -9   0  10      289.14      265.93      2.41 o 
  -8   0  10       21.48       21.08      0.84 o 
  -7   0  10       39.86       38.03      1.01 o 
  -6   0  10       49.12       47.32      1.37 o 
  -5   0  10      215.31      188.00      3.83 o 
  -4   0  10      326.31      306.82      5.37 o 
  -3   0  10      109.51      101.26      2.96 o 
  -2   0  10       55.10       57.33      1.86 o 
  -1   0  10      148.05      156.61      3.65 o 
   0   0  10       50.07       51.86      1.49 o 
   1   0  10        7.02        7.41      1.26 o 
   2   0  10       33.02       31.62      3.26 o 
   3   0  10        2.56        1.72      2.49 o 
   4   0  10      104.14      114.79      5.37 o 
   5   0  10      104.45      117.67      5.56 o 
   6   0  10      922.52      985.44     14.37 o 
   7   0  10       48.30       48.10      5.17 o 
   8   0  10      104.24      109.62      6.13 o 
   9   0  10        3.71        4.22      3.45 o 
  10   0  10        1.58        4.79      4.02 o 
  11   0  10        2.44        2.11      4.02 o 
 -20   1  10        1.00       -1.15      4.02 o 
 -19   1  10        0.23        0.23      2.31 o 
 -18   1  10        0.25        2.07      1.93 o 
 -17   1  10        7.01        8.81      1.92 o 
 -16   1  10        4.10        4.14      1.83 o 
 -15   1  10      317.25      284.24      4.15 o 
 -14   1  10       13.84       17.75      1.83 o 
 -13   1  10       46.29       45.72      1.55 o 
 -12   1  10      839.94      858.35      4.68 o 
 -11   1  10      120.62      115.92      1.98 o 
 -10   1  10       10.76       12.20      1.21 o 
  -9   1  10        9.14       11.06      0.64 o 
  -8   1  10       11.18       14.32      1.00 o 
  -7   1  10       37.55       34.99      1.19 o 
  -6   1  10       15.51       11.84      0.75 o 
  -5   1  10        6.18        4.83      0.69 o 
  -4   1  10      140.49      137.60      1.87 o 
  -3   1  10       77.88       77.08      1.76 o 
  -2   1  10       92.19       91.93      1.52 o 
  -1   1  10        2.30        2.27      0.72 o 
   0   1  10      123.56      121.33      1.78 o 
   1   1  10       10.96       10.33      1.15 o 
   2   1  10       86.23       87.42      2.70 o 
   3   1  10      629.18      620.04     23.96 o 
   4   1  10       62.50       60.86      3.17 o 
   5   1  10      290.52      301.04      7.19 o 
   6   1  10        3.85        3.91      2.50 o 
   7   1  10        3.31        2.46      2.10 o 
   8   1  10        9.40       11.38      2.70 o 
   9   1  10       17.04       18.27      3.11 o 
  10   1  10        5.38        3.88      3.05 o 
  11   1  10        4.42        3.74      2.81 o 
 -19   2  10        4.37        4.25      2.65 o 
 -18   2  10        0.18        1.31      2.02 o 
 -17   2  10       16.20       18.83      2.26 o 
 -16   2  10       13.02        9.66      2.13 o 
 -15   2  10      290.82      320.94      4.64 o 
 -14   2  10        6.74        3.00      1.51 o 
 -13   2  10        3.65        6.68      1.58 o 
 -12   2  10       26.96       19.59      1.68 o 
 -11   2  10        3.80        2.76      1.38 o 
 -10   2  10       54.69       49.54      2.96 o 
  -9   2  10        0.55        0.66      0.83 o 
  -8   2  10        0.05        0.23      0.68 o 
  -7   2  10       20.43       18.34      0.62 o 
  -6   2  10      156.27      157.61      1.98 o 
  -5   2  10       58.84       55.82      1.29 o 
  -4   2  10        0.13        0.28      0.88 o 
  -3   2  10       77.55       75.72      1.42 o 
  -2   2  10        5.85        5.90      0.73 o 
  -1   2  10       13.94       14.99      0.69 o 
   0   2  10       16.81       15.69      1.08 o 
   1   2  10      715.98      721.05      7.56 o 
   2   2  10      616.38      611.07      5.18 o 
   3   2  10       57.71       57.88      4.60 o 
   4   2  10       78.49       83.67      4.89 o 
   5   2  10        1.55        3.67      1.82 o 
   6   2  10       17.78       20.50      2.29 o 
   7   2  10        0.53        4.00      2.97 o 
   8   2  10        5.57        2.99      2.26 o 
   9   2  10        0.22        0.61      1.99 o 
  10   2  10        0.06        1.68      2.72 o 
 -17   3  10        9.46        9.31      2.64 o 
 -16   3  10       37.96       38.83      2.65 o 
 -15   3  10       32.96       33.59      2.92 o 
 -14   3  10        0.05        1.95      1.80 o 
 -13   3  10       18.79       16.73      1.94 o 
 -12   3  10        3.62        5.20      1.67 o 
 -11   3  10       95.01       85.43      2.61 o 
 -10   3  10      158.70      149.01      4.63 o 
  -9   3  10        9.94        8.68      1.79 o 
  -8   3  10        5.62        4.21      1.51 o 
  -7   3  10       23.81       23.80      1.78 o 
  -6   3  10       14.98       14.54      1.88 o 
  -5   3  10       63.21       67.22      2.48 o 
  -4   3  10       44.20       49.22      2.08 o 
  -3   3  10        4.72        4.43      1.54 o 
  -2   3  10      126.57      126.76      2.76 o 
  -1   3  10       25.02       21.62      1.35 o 
   0   3  10      145.28      145.44      2.77 o 
   1   3  10        4.11        3.98      2.35 o 
   2   3  10       28.64       27.79      2.97 o 
   3   3  10        0.78        1.15      3.64 o 
 -14   4  10        5.11        5.61      2.42 o 
 -13   4  10       22.00       27.07      2.75 o 
 -12   4  10        1.88        1.21      2.08 o 
 -11   4  10        8.60        8.96      2.35 o 
 -10   4  10       24.77       20.10      3.16 o 
  -9   4  10        3.38        3.49      2.64 o 
  -8   4  10       23.51       26.99      3.18 o 
  -7   4  10       28.94       33.48      3.38 o 
  -6   4  10        0.76        1.47      2.50 o 
  -5   4  10        0.01        0.57      1.82 o 
  -4   4  10       25.11       32.39      4.98 o 
  -3   4  10      127.85      135.33      4.86 o 
  -2   4  10       10.83       12.79      2.97 o 
  -1   4  10       14.31       17.19      4.70 o 
   0   4  10        8.05        6.15      2.97 o 
   1   4  10        7.41       12.62      3.18 o 
   2   4  10       15.10       18.16      3.25 o 
   3   4  10       22.51       29.61      3.57 o 
   4   4  10        3.24        9.31      3.05 o 
   5   4  10       38.01       47.14      6.32 o 
  -9   5  10        8.11       11.94      3.39 o 
  -8   5  10        3.89        3.05      3.32 o 
  -7   5  10        7.56        7.34      3.38 o 
  -6   5  10        0.66        0.84      3.30 o 
  -5   5  10        3.14        4.60      4.79 o 
  -4   5  10        2.89        1.15      4.41 o 
  -3   5  10        0.72       -0.96      4.02 o 
  -2   5  10        0.08        1.77      3.24 o 
  -1   5  10        1.01        2.11      4.60 o 
   0   5  10        8.14        5.17      4.79 o 
 -20   1  11        7.64       15.33      4.22 o 
 -19   1  11        5.88        9.56      2.15 o 
 -18   1  11       12.82       14.28      2.09 o 
 -17   1  11       18.54       18.49      2.08 o 
 -16   1  11       19.56       15.66      2.01 o 
 -15   1  11        3.27        2.26      1.62 o 
 -14   1  11        0.01       -1.05      1.82 o 
 -13   1  11      291.44      295.13      3.49 o 
 -12   1  11      473.94      482.90      3.37 o 
 -11   1  11      105.15      103.48      2.11 o 
 -10   1  11       34.96       32.43      1.50 o 
  -9   1  11      183.75      177.68      3.84 o 
  -8   1  11      114.76      101.73      2.56 o 
  -7   1  11        7.17        6.42      1.02 o 
  -6   1  11       25.50       19.87      1.03 o 
  -5   1  11        0.60       -0.25      0.77 o 
  -4   1  11        4.32        5.36      0.76 o 
  -3   1  11       11.20       10.62      0.87 o 
  -2   1  11        0.80        1.26      0.88 o 
  -1   1  11        8.23        9.03      1.00 o 
   0   1  11       31.37       30.19      1.29 o 
   1   1  11        9.76       11.60      1.24 o 
   2   1  11       70.38       76.22      6.42 o 
   3   1  11       29.23       34.92      2.70 o 
   4   1  11      378.25      359.49      6.29 o 
   5   1  11       14.60       12.35      2.67 o 
   6   1  11       70.54       71.79      3.72 o 
   7   1  11       86.47       85.15      4.19 o 
   8   1  11        5.68        2.52      2.84 o 
   9   1  11       81.00       83.30      4.40 o 
  10   1  11        0.00       -0.77      4.22 o 
 -19   2  11        0.00       -0.19      2.98 o 
 -18   2  11        0.55        0.50      2.22 o 
 -17   2  11        1.90       -0.24      1.94 o 
 -16   2  11        2.87        1.56      1.96 o 
 -15   2  11        6.62        3.48      1.94 o 
 -14   2  11      369.44      357.24      5.56 o 
 -13   2  11        1.07        0.85      1.58 o 
 -12   2  11      119.29      106.40      2.20 o 
 -11   2  11       92.42       84.77      2.33 o 
 -10   2  11       36.42       30.88      1.72 o 
  -9   2  11       10.20       10.95      1.16 o 
  -8   2  11       12.19       11.00      1.00 o 
  -7   2  11        1.81        2.64      0.79 o 
  -6   2  11        9.25       10.85      1.08 o 
  -5   2  11      103.15      102.68      1.73 o 
  -4   2  11       21.15       18.51      1.03 o 
  -3   2  11       23.85       24.02      1.23 o 
  -2   2  11       26.36       24.87      1.75 o 
  -1   2  11       17.05       18.22      1.80 o 
   0   2  11       24.40       29.36      3.55 o 
   1   2  11      265.33      256.94      5.42 o 
   2   2  11        5.37        4.22      3.45 o 
   3   2  11      108.74      103.10      5.94 o 
   4   2  11       94.90       85.47      5.94 o 
   5   2  11        0.98       -0.19      3.64 o 
   6   2  11        5.38        3.93      2.56 o 
   7   2  11        9.93       13.36      3.11 o 
   8   2  11        1.58       -0.77      2.97 o 
   9   2  11        5.03        5.91      3.17 o 
 -17   3  11       56.56       56.71      3.47 o 
 -16   3  11        0.45        1.16      2.50 o 
 -15   3  11        0.93        0.25      2.33 o 
 -14   3  11        3.09        4.98      1.76 o 
 -13   3  11        6.53        5.57      1.79 o 
 -12   3  11        3.88        3.97      1.63 o 
 -11   3  11      182.16      180.03      3.43 o 
 -10   3  11        0.20        0.57      1.84 o 
  -9   3  11      112.44      107.80      3.32 o 
  -8   3  11        3.12        2.35      2.23 o 
  -7   3  11        1.43        0.03      1.68 o 
  -6   3  11        0.29        0.53      1.65 o 
  -5   3  11        0.00        0.75      1.80 o 
  -4   3  11        0.25        0.32      1.45 o 
  -3   3  11        9.90        8.88      1.65 o 
  -2   3  11        0.33        0.53      1.63 o 
  -1   3  11       14.52       10.54      1.91 o 
   0   3  11       16.11       17.34      3.09 o 
   1   3  11        4.47        2.02      2.84 o 
   2   3  11        3.74        4.02      2.39 o 
 -14   4  11        0.16        2.87      3.64 o 
 -13   4  11       31.74       34.69      2.89 o 
 -12   4  11        4.30        6.36      2.49 o 
 -11   4  11        1.58        1.71      2.21 o 
 -10   4  11        0.00        3.01      2.97 o 
  -9   4  11        0.24        2.17      2.97 o 
  -8   4  11       86.80       88.96      4.45 o 
  -7   4  11       11.70       12.44      2.94 o 
  -6   4  11        6.08        7.42      2.76 o 
  -5   4  11        4.36        6.11      2.97 o 
  -4   4  11        0.55       -0.38      4.02 o 
  -3   4  11        3.62        6.24      2.76 o 
  -2   4  11       38.12       46.88      3.72 o 
  -1   4  11       14.06       13.04      2.97 o 
   0   4  11        4.07        6.29      2.89 o 
   1   4  11        0.00        0.08      2.84 o 
   2   4  11        7.92       13.67      3.38 o 
   3   4  11        0.00        1.99      3.18 o 
   4   4  11       27.02       31.46      3.92 o 
  -7   5  11       18.47       17.82      5.75 o 
  -6   5  11       35.01       42.55      6.32 o 
 -20   0  12        0.81        0.22      2.80 o 
 -19   0  12        1.38        2.48      2.20 o 
 -18   0  12        5.78        7.54      2.23 o 
 -17   0  12        1.87        1.85      1.88 o 
 -16   0  12        9.79       10.11      1.97 o 
 -15   0  12       55.83       50.70      2.43 o 
 -14   0  12        1.00        0.82      1.58 o 
 -13   0  12      102.84       97.66      2.73 o 
 -12   0  12        7.86        5.19      1.57 o 
 -11   0  12       15.94       16.02      1.83 o 
 -10   0  12     4010.83     4025.15     14.72 o 
  -9   0  12      535.44      532.87      3.61 o 
  -8   0  12      510.65      466.21      5.17 o 
  -7   0  12       42.42       39.99      1.18 o 
  -6   0  12        9.23        9.08      1.92 o 
  -5   0  12        3.99        2.49      1.47 o 
  -4   0  12      130.37      138.59      3.45 o 
  -3   0  12      207.21      226.15      3.50 o 
  -2   0  12      228.52      234.56      3.57 o 
  -1   0  12      209.93      218.93      3.58 o 
   0   0  12       14.96       17.30      1.80 o 
   1   0  12        5.26        5.33      1.59 o 
   2   0  12       15.36       11.12      3.07 o 
   3   0  12       14.05       17.44      3.45 o 
   4   0  12       17.35       13.61      3.83 o 
   5   0  12      359.69      345.53      9.20 o 
   6   0  12       20.41       22.81      4.60 o 
   7   0  12      524.11      548.68     12.46 o 
   8   0  12       38.52       31.24      4.98 o 
   9   0  12        3.95        4.79      4.02 o 
 -19   1  12        0.80        1.52      2.05 o 
 -18   1  12        0.00       -0.57      1.89 o 
 -17   1  12        2.72        5.31      1.80 o 
 -16   1  12        0.02        1.38      1.56 o 
 -15   1  12       14.12       15.69      1.64 o 
 -14   1  12        3.78        4.67      1.48 o 
 -13   1  12      372.76      369.96      3.82 o 
 -12   1  12        0.00        0.38      1.08 o 
 -11   1  12       82.11       84.34      2.33 o 
 -10   1  12       12.11       10.48      1.49 o 
  -9   1  12      168.28      168.68      3.29 o 
  -8   1  12      446.02      453.41      5.78 o 
  -7   1  12      303.04      286.09      4.60 o 
  -6   1  12       65.79       69.14      1.87 o 
  -5   1  12       57.23       54.28      1.72 o 
  -4   1  12        0.38        0.77      0.84 o 
  -3   1  12       38.71       43.84      1.36 o 
  -2   1  12        3.01        4.31      1.17 o 
  -1   1  12        0.78        1.49      0.98 o 
   0   1  12        0.53        0.50      1.02 o 
   1   1  12       24.20       24.74      1.42 o 
   2   1  12        1.21        2.30      2.12 o 
   3   1  12       81.19       82.35      3.52 o 
   4   1  12       86.78       84.28      4.98 o 
   5   1  12        8.17        6.38      2.37 o 
   6   1  12        0.70        1.95      2.53 o 
   7   1  12        1.83        2.75      2.78 o 
   8   1  12       79.37       81.51      4.58 o 
   9   1  12        5.23        5.43      3.36 o 
 -18   2  12        3.86        4.61      2.07 o 
 -17   2  12        0.02        1.20      1.79 o 
 -16   2  12        3.68        3.62      1.88 o 
 -15   2  12       52.81       48.33      2.44 o 
 -14   2  12       69.71       67.86      2.53 o 
 -13   2  12        0.23        0.85      1.30 o 
 -12   2  12        0.04        0.63      1.17 o 
 -11   2  12        6.93        8.57      1.47 o 
 -10   2  12       11.68       11.37      1.16 o 
  -9   2  12        0.01       -0.29      1.03 o 
  -8   2  12        0.72        0.78      0.90 o 
  -7   2  12        0.00       -0.51      1.42 o 
  -6   2  12       95.24       85.26      2.19 o 
  -5   2  12      335.43      350.24      3.71 o 
  -4   2  12        1.99        3.24      1.04 o 
  -3   2  12       13.99       15.11      1.33 o 
  -2   2  12        4.65        4.59      1.20 o 
  -1   2  12        5.32        3.79      1.49 o 
   0   2  12       16.17       15.80      1.85 o 
   1   2  12       25.62       21.77      2.16 o 
   2   2  12        0.60        1.13      2.12 o 
   3   2  12       13.88       16.53      3.64 o 
   4   2  12        0.72        0.96      2.30 o 
   5   2  12        2.16        2.67      2.29 o 
   6   2  12        2.10        4.72      2.50 o 
   7   2  12        1.58        2.11      2.84 o 
   8   2  12       18.56       20.57      3.77 o 
 -16   3  12        1.23        2.15      2.51 o 
 -15   3  12        0.05        2.16      2.15 o 
 -14   3  12        2.63        4.61      2.24 o 
 -13   3  12        5.90        8.15      1.81 o 
 -12   3  12        1.69        2.27      1.62 o 
 -11   3  12        3.32        2.68      1.73 o 
 -10   3  12        1.41        0.96      2.48 o 
  -9   3  12       19.14       21.30      2.89 o 
  -8   3  12        2.61        3.77      1.84 o 
  -7   3  12        7.88        9.24      1.99 o 
  -6   3  12        1.99        4.11      1.89 o 
  -5   3  12        1.06        0.40      1.82 o 
  -4   3  12        0.14        2.42      1.62 o 
  -3   3  12        0.16        0.24      1.67 o 
  -2   3  12        0.06        1.34      2.03 o 
  -1   3  12       11.23        9.97      2.13 o 
   0   3  12       35.79       31.17      2.62 o 
   1   3  12       71.68       76.58      4.13 o 
   2   3  12        8.89        7.86      4.22 o 
   3   3  12       10.04       12.07      4.22 o 
 -13   4  12        6.50        6.33      2.84 o 
 -12   4  12       10.02       10.13      2.57 o 
 -11   4  12       84.23       82.61      7.95 o 
 -10   4  12       13.56       12.50      3.17 o 
  -9   4  12       34.35       36.22      3.66 o 
  -8   4  12      104.26      112.44      8.24 o 
  -7   4  12        0.38        2.08      2.97 o 
  -6   4  12        2.07        3.61      2.94 o 
  -5   4  12        2.29        2.49      4.22 o 
  -4   4  12        1.94       -0.38      4.22 o 
  -3   4  12       20.85       21.82      3.52 o 
  -2   4  12        2.42        4.43      2.94 o 
  -1   4  12       10.34       10.90      3.32 o 
   0   4  12        0.10        2.01      3.05 o 
   1   4  12        0.91        1.34      2.98 o 
   2   4  12        3.80        3.68      3.17 o 
 -19   1  13        0.02       -0.75      2.34 o 
 -18   1  13        6.64        5.67      1.73 o 
 -17   1  13        8.28        8.89      1.72 o 
 -16   1  13        4.19        4.44      1.54 o 
 -15   1  13        0.03       -0.45      1.55 o 
 -14   1  13        0.44        0.64      1.44 o 
 -13   1  13        2.68        1.41      1.31 o 
 -12   1  13       87.36       80.94      2.08 o 
 -11   1  13       38.34       37.94      1.85 o 
 -10   1  13       83.97       80.48      2.17 o 
  -9   1  13      120.51      117.61      3.04 o 
  -8   1  13        4.13        2.71      1.98 o 
  -7   1  13      507.80      499.01      8.62 o 
  -6   1  13        0.72        0.04      1.19 o 
  -5   1  13        4.79        3.95      1.05 o 
  -4   1  13        1.27        0.50      0.99 o 
  -3   1  13        2.99        3.91      1.01 o 
  -2   1  13        1.80        3.52      1.20 o 
  -1   1  13       13.84       12.12      1.18 o 
   0   1  13       11.96       11.62      1.23 o 
   1   1  13        1.05        1.45      1.20 o 
   2   1  13        7.85        9.80      1.67 o 
   3   1  13       50.89       44.00      3.30 o 
   4   1  13       21.67       22.63      2.91 o 
   5   1  13        1.78        0.02      2.70 o 
   6   1  13       12.23       15.61      3.18 o 
   7   1  13        4.18        3.07      2.99 o 
   8   1  13       39.20       32.77      5.75 o 
 -18   2  13        5.82       10.36      4.41 o 
 -17   2  13        3.14        3.40      2.00 o 
 -16   2  13        0.38        0.67      1.85 o 
 -15   2  13        0.82        1.26      1.80 o 
 -14   2  13        0.11        0.88      2.15 o 
 -13   2  13        4.97        1.76      1.99 o 
 -12   2  13        3.79        2.08      1.39 o 
 -11   2  13        3.45        2.29      1.44 o 
 -10   2  13        3.54        3.42      1.40 o 
  -9   2  13       19.22       19.55      1.86 o 
  -8   2  13        9.91        7.43      1.63 o 
  -7   2  13      249.62      235.46      3.71 o 
  -6   2  13      192.00      196.09      4.84 o 
  -5   2  13       37.46       38.67      2.43 o 
  -4   2  13      164.03      176.37      2.70 o 
  -3   2  13        0.18        0.10      1.33 o 
  -2   2  13        2.23        3.35      1.45 o 
  -1   2  13        8.00        7.55      1.62 o 
   0   2  13        0.04        0.71      1.98 o 
   1   2  13        1.09        2.56      1.83 o 
   2   2  13        1.79        0.31      2.03 o 
   3   2  13        1.33        2.32      2.37 o 
   4   2  13        0.43       -0.06      2.53 o 
   5   2  13       13.32       10.78      2.97 o 
   6   2  13        0.00        0.19      2.81 o 
   7   2  13        2.49        3.26      4.41 o 
 -16   3  13        2.91        3.83      4.22 o 
 -15   3  13        0.39        1.03      2.18 o 
 -14   3  13        3.15        1.67      2.20 o 
 -13   3  13        0.67        1.33      1.99 o 
 -12   3  13        3.38        1.69      1.97 o 
 -11   3  13        7.10        8.13      2.22 o 
 -10   3  13       44.10       39.91      3.41 o 
  -9   3  13      102.29       91.48      4.12 o 
  -8   3  13       54.59       51.78      2.72 o 
  -7   3  13        0.81        2.38      2.02 o 
  -6   3  13        4.63        4.18      2.01 o 
  -5   3  13        1.07        1.61      1.69 o 
  -4   3  13       18.49       18.29      2.07 o 
  -3   3  13      122.25      130.81      3.23 o 
  -2   3  13       51.98       56.37      2.94 o 
  -1   3  13        9.38        9.22      2.45 o 
   0   3  13       87.78       99.71      3.67 o 
   1   3  13        6.98       10.35      4.41 o 
   2   3  13        3.59        6.32      4.02 o 
   3   3  13        0.18        4.22      4.41 o 
   4   3  13        8.62       13.22      4.98 o 
 -12   4  13       34.44       33.73      5.17 o 
 -11   4  13        1.52        2.30      2.99 o 
 -10   4  13       14.37       13.35      3.36 o 
  -9   4  13       17.62       20.06      3.41 o 
  -8   4  13       11.69       13.85      3.57 o 
  -7   4  13        8.40        8.62      3.22 o 
  -6   4  13        4.56        3.67      2.85 o 
  -5   4  13       24.17       30.66      4.60 o 
  -4   4  13       38.94       44.08      5.17 o 
  -3   4  13        7.55        8.01      3.18 o 
  -2   4  13        0.13        1.34      2.94 o 
  -1   4  13        1.59        2.60      3.24 o 
   0   4  13        0.79        2.52      3.11 o 
 -19   0  14       11.30       17.63      4.98 o 
 -18   0  14       36.16       53.97      4.06 o 
 -17   0  14        1.72        3.96      2.56 o 
 -16   0  14       27.83       29.89      3.12 o 
 -15   0  14       17.36       18.56      2.85 o 
 -14   0  14       19.07       20.10      2.71 o 
 -13   0  14       97.43      100.49      3.86 o 
 -12   0  14      216.06      226.36      4.94 o 
 -11   0  14      300.43      282.98      5.22 o 
 -10   0  14       73.68       71.60      3.55 o 
  -9   0  14       68.46       63.84      2.98 o 
  -8   0  14      236.41      221.43      4.47 o 
  -7   0  14      230.83      227.14      4.40 o 
  -6   0  14       27.71       27.21      3.26 o 
  -5   0  14       10.31        6.30      2.06 o 
  -4   0  14        0.78        1.98      1.80 o 
  -3   0  14      148.10      141.57      4.05 o 
  -2   0  14        3.72        3.89      1.57 o 
  -1   0  14       10.20        9.62      1.80 o 
   0   0  14        0.73       -0.23      1.59 o 
   1   0  14        0.87        1.34      1.74 o 
   2   0  14        8.79        5.38      2.07 o 
   3   0  14       15.33       16.10      3.83 o 
   4   0  14        2.36       -0.77      3.83 o 
   5   0  14       30.28       28.56      4.41 o 
   6   0  14       66.76       56.15      5.56 o 
   7   0  14        1.17        1.72      4.22 o 
 -18   1  14        0.28        1.04      2.35 o 
 -17   1  14        3.51        2.75      1.86 o 
 -16   1  14        1.25        3.33      1.55 o 
 -15   1  14        0.76        1.63      1.47 o 
 -14   1  14       53.40       56.63      2.04 o 
 -13   1  14       44.90       42.22      1.82 o 
 -12   1  14       16.94       14.85      1.44 o 
 -11   1  14        0.74        0.82      1.40 o 
 -10   1  14       37.34       34.24      1.72 o 
  -9   1  14        6.75        7.97      1.41 o 
  -8   1  14      368.81      373.17      5.56 o 
  -7   1  14       53.56       59.22      2.90 o 
  -6   1  14      297.77      280.18      5.23 o 
  -5   1  14       56.30       49.73      3.10 o 
  -4   1  14       43.07       38.33      1.85 o 
  -3   1  14       11.84        9.35      1.16 o 
  -2   1  14       36.88       34.68      1.74 o 
  -1   1  14       30.23       34.21      1.74 o 
   0   1  14        0.33        1.32      1.20 o 
   1   1  14       45.60       43.56      1.88 o 
   2   1  14       21.09       21.29      2.24 o 
   3   1  14        4.12        3.45      2.62 o 
   4   1  14        8.00       10.32      2.85 o 
   5   1  14        3.53        2.72      2.76 o 
   6   1  14        0.96        1.05      2.85 o 
   7   1  14       14.22       12.27      4.79 o 
 -17   2  14       17.53       21.06      2.30 o 
 -16   2  14       13.71       12.07      2.03 o 
 -15   2  14       25.84       21.47      2.14 o 
 -14   2  14       24.54       27.23      2.43 o 
 -13   2  14       23.30       24.81      2.45 o 
 -12   2  14        0.67        0.86      1.48 o 
 -11   2  14        1.09        1.49      1.46 o 
 -10   2  14       20.18       21.56      1.99 o 
  -9   2  14        1.01        0.52      1.56 o 
  -8   2  14       39.63       32.36      2.84 o 
  -7   2  14        0.10       -0.13      2.01 o 
  -6   2  14       11.43       15.18      2.28 o 
  -5   2  14      135.62      150.82      4.74 o 
  -4   2  14       54.18       64.04      3.13 o 
  -3   2  14      101.87      101.04      2.64 o 
  -2   2  14        1.33        3.19      1.60 o 
  -1   2  14        2.54        1.85      1.55 o 
   0   2  14        7.92        3.92      1.87 o 
   1   2  14       17.10       16.28      3.07 o 
   2   2  14       75.36       76.84      5.08 o 
   3   2  14       54.20       56.03      3.15 o 
   4   2  14        3.00        3.42      2.72 o 
   5   2  14        0.07       -0.46      3.08 o 
   6   2  14        0.21       -1.15      3.83 o 
 -14   3  14        1.20        2.66      3.05 o 
 -13   3  14        1.48        2.32      2.80 o 
 -12   3  14        0.01        1.20      2.00 o 
 -11   3  14        2.85        3.90      2.15 o 
 -10   3  14       36.49       29.25      3.27 o 
  -9   3  14       46.81       42.30      2.78 o 
  -8   3  14        0.48        1.44      2.03 o 
  -7   3  14        0.17        1.29      2.17 o 
  -6   3  14       31.55       30.61      2.20 o 
  -5   3  14        0.40       -0.13      2.13 o 
  -4   3  14        4.21        5.12      2.03 o 
  -3   3  14      151.18      169.65      3.78 o 
  -2   3  14       35.78       37.64      3.12 o 
  -1   3  14       79.08       87.80      4.39 o 
   0   3  14        3.73        2.54      2.52 o 
   1   3  14        3.56        4.28      2.52 o 
   2   3  14        0.00        0.38      3.26 o 
   3   3  14        6.14        2.35      2.76 o 
 -11   4  14        1.37        0.77      4.22 o 
 -10   4  14        1.01        0.38      4.41 o 
  -9   4  14        7.82        5.40      3.05 o 
  -8   4  14        2.78        2.49      3.05 o 
  -7   4  14        2.95        5.90      4.89 o 
  -6   4  14        2.12       -0.19      4.02 o 
  -5   4  14        8.35       17.63      4.60 o 
  -4   4  14        0.27        4.41      4.41 o 
  -3   4  14        0.63        1.40      3.32 o 
  -2   4  14        8.40       13.99      4.79 o 
 -18   1  15        0.02        2.98      3.08 o 
 -17   1  15        6.06        6.02      2.05 o 
 -16   1  15        0.02        0.89      1.85 o 
 -15   1  15        0.39        1.09      1.70 o 
 -14   1  15        9.49       11.01      1.77 o 
 -13   1  15        4.64        4.17      1.62 o 
 -12   1  15       23.06       23.87      1.84 o 
 -11   1  15       33.82       34.89      1.86 o 
 -10   1  15       33.17       37.36      1.90 o 
  -9   1  15       69.07       67.26      2.11 o 
  -8   1  15       64.25       68.60      3.12 o 
  -7   1  15        6.55        6.17      1.71 o 
  -6   1  15       20.39       21.82      2.01 o 
  -5   1  15       16.74       13.54      1.47 o 
  -4   1  15       15.25       11.81      1.97 o 
  -3   1  15        4.50        2.91      1.65 o 
  -2   1  15       44.18       47.93      2.82 o 
  -1   1  15        1.46        2.04      1.55 o 
   0   1  15        0.11        0.65      1.63 o 
   1   1  15        1.05        2.09      2.01 o 
   2   1  15        0.33        1.41      2.05 o 
   3   1  15        2.49        3.01      2.05 o 
   4   1  15        0.00        3.64      2.57 o 
   5   1  15       17.87       19.17      3.30 o 
 -17   2  15        3.60        2.68      4.22 o 
 -16   2  15        1.60        3.56      2.38 o 
 -15   2  15        0.28        0.81      2.10 o 
 -14   2  15        0.83        3.32      2.22 o 
 -13   2  15       27.31       27.21      2.38 o 
 -12   2  15        9.42       11.46      2.05 o 
 -11   2  15        0.42        0.64      1.48 o 
 -10   2  15        0.27        2.11      2.16 o 
  -9   2  15        2.62        3.36      2.39 o 
  -8   2  15        0.03        1.73      2.00 o 
  -7   2  15       90.47       87.74      4.07 o 
  -6   2  15       21.28       20.15      3.25 o 
  -5   2  15      213.51      222.38      6.32 o 
  -4   2  15        1.41        1.31      2.27 o 
  -3   2  15       27.40       29.20      3.33 o 
  -2   2  15        7.89        7.90      1.77 o 
  -1   2  15        0.86        1.76      1.97 o 
   0   2  15        4.33        3.14      2.11 o 
   1   2  15        8.28        9.01      2.81 o 
   2   2  15       17.50       18.44      3.13 o 
   3   2  15        0.08        0.24      2.32 o 
   4   2  15        5.09        4.11      2.41 o 
 -13   3  15       18.16       18.21      3.44 o 
 -12   3  15        4.44        4.49      2.76 o 
 -11   3  15        1.30        2.08      2.66 o 
 -10   3  15        8.53        5.22      2.29 o 
  -9   3  15        4.79        3.05      2.22 o 
  -8   3  15        0.15        1.16      2.11 o 
  -7   3  15       11.14       12.15      2.03 o 
  -6   3  15        0.52        0.33      2.17 o 
  -5   3  15        3.10        2.25      2.25 o 
  -4   3  15       23.01       20.15      2.41 o 
  -3   3  15       65.37       66.46      3.07 o 
  -2   3  15        5.71        4.08      3.30 o 
  -1   3  15        1.17       -0.70      3.05 o 
   0   3  15        4.75        5.37      4.79 o 
   1   3  15        0.65        1.92      4.02 o 
   2   3  15        0.11        4.41      3.45 o 
  -8   4  15        2.35       11.31      4.79 o 
  -7   4  15        3.96        7.86      4.41 o 
  -6   4  15        1.24       -2.11      4.79 o 
  -5   4  15        5.80        3.83      5.17 o 
 -18   0  16        1.84       -0.38      4.41 o 
 -17   0  16        2.71        3.14      2.91 o 
 -16   0  16       15.03       17.66      2.91 o 
 -15   0  16        5.88        7.14      2.50 o 
 -14   0  16       21.36       22.23      2.84 o 
 -13   0  16        0.00        2.30      3.64 o 
 -12   0  16       56.02       54.05      3.32 o 
 -11   0  16       70.41       74.54      3.45 o 
 -10   0  16        8.93        6.89      2.23 o 
  -9   0  16       88.75       94.67      3.52 o 
  -8   0  16       60.01       62.23      3.12 o 
  -7   0  16       12.39        7.52      2.26 o 
  -6   0  16       10.65        9.35      2.30 o 
  -5   0  16       17.81       22.42      4.02 o 
  -4   0  16      113.04      109.40      4.04 o 
  -3   0  16       38.49       35.07      3.03 o 
  -2   0  16       24.47       25.13      2.27 o 
  -1   0  16      103.40       92.17      3.79 o 
   0   0  16        9.20        9.83      2.18 o 
   1   0  16        0.97        1.31      2.21 o 
   2   0  16        0.06        0.30      2.12 o 
   3   0  16        8.94        4.98      3.74 o 
   4   0  16       22.31       18.01      4.98 o 
 -17   1  16        0.23        1.13      2.51 o 
 -16   1  16       13.78       20.91      2.69 o 
 -15   1  16        0.07       -0.70      2.13 o 
 -14   1  16        4.14        4.22      2.06 o 
 -13   1  16       12.52       14.11      2.28 o 
 -12   1  16       27.32       22.66      2.21 o 
 -11   1  16       23.56       23.28      2.34 o 
 -10   1  16       32.25       30.63      2.37 o 
  -9   1  16        4.92        6.34      1.82 o 
  -8   1  16       18.03       17.60      2.26 o 
  -7   1  16       16.65       20.76      2.05 o 
  -6   1  16       53.39       55.15      3.57 o 
  -5   1  16        6.71        6.74      2.78 o 
  -4   1  16       15.00       10.66      2.05 o 
  -3   1  16        0.00        1.87      1.69 o 
  -2   1  16        6.94        6.91      1.84 o 
  -1   1  16       26.92       27.11      1.94 o 
   0   1  16        0.82        0.64      1.83 o 
   1   1  16        9.14       12.16      2.27 o 
   2   1  16        0.66        1.64      2.22 o 
   3   1  16        5.43        5.96      2.39 o 
   4   1  16        9.84       12.95      2.68 o 
 -16   2  16       33.72       36.23      3.90 o 
 -15   2  16        0.02        0.44      2.76 o 
 -14   2  16        5.16        7.52      2.24 o 
 -13   2  16        0.66        0.02      2.89 o 
 -12   2  16        1.03        2.12      2.76 o 
 -11   2  16        8.74        6.64      2.72 o 
 -10   2  16        5.67        8.05      4.22 o 
  -9   2  16        1.87        2.39      3.45 o 
  -8   2  16       30.05       28.17      3.64 o 
  -7   2  16       89.81       82.97      3.48 o 
  -6   2  16       37.42       41.83      3.52 o 
  -5   2  16       31.94       40.29      3.65 o 
  -4   2  16        0.03        0.77      2.85 o 
  -3   2  16        0.24       -1.55      2.91 o 
  -2   2  16        3.23        6.42      2.43 o 
  -1   2  16        0.00        2.68      3.03 o 
   0   2  16       63.68       68.33      6.03 o 
   1   2  16       65.36       72.92      4.28 o 
   2   2  16        1.55       -0.27      2.84 o 
 -12   3  16       12.41       11.31      4.60 o 
 -11   3  16       11.13       15.24      2.52 o 
 -10   3  16        3.65        2.71      2.29 o 
  -9   3  16        0.34        0.59      2.33 o 
  -8   3  16        0.39       -0.17      2.33 o 
  -7   3  16        0.02       -0.57      2.25 o 
  -6   3  16        0.91        1.33      2.32 o 
  -5   3  16        0.00       -0.06      2.43 o 
  -4   3  16       13.52       13.93      3.39 o 
  -3   3  16       34.75       41.63      4.25 o 
  -2   3  16       33.03       40.92      4.12 o 
  -1   3  16       60.93       66.52      6.80 o 
 -16   1  17       14.28       17.48      2.76 o 
 -15   1  17        1.50        0.99      2.32 o 
 -14   1  17       34.96       37.75      2.80 o 
 -13   1  17       20.79       23.57      2.41 o 
 -12   1  17        1.02        3.29      2.00 o 
 -11   1  17       13.33       12.54      2.14 o 
 -10   1  17       26.83       29.99      2.37 o 
  -9   1  17        0.03       -0.89      2.37 o 
  -8   1  17        1.31        1.16      2.62 o 
  -7   1  17        0.00        0.94      2.67 o 
  -6   1  17        0.04        2.87      2.76 o 
  -5   1  17       21.22       16.84      3.24 o 
  -4   1  17       24.61       23.92      3.22 o 
  -3   1  17        0.82        0.93      2.43 o 
  -2   1  17        9.19       12.05      2.10 o 
  -1   1  17        7.30        9.06      1.85 o 
   0   1  17       21.07       22.24      2.27 o 
   1   1  17        0.64        1.22      2.70 o 
   2   1  17        0.64        0.02      2.39 o 
 -15   2  17        0.02        2.49      4.41 o 
 -14   2  17        0.20        3.07      4.79 o 
 -13   2  17        1.64        0.85      2.76 o 
 -12   2  17        6.49        7.00      2.76 o 
 -11   2  17        2.60        2.40      3.45 o 
 -10   2  17        0.01       -0.19      4.02 o 
  -9   2  17       18.16       19.10      3.17 o 
  -8   2  17        1.87        1.08      2.78 o 
  -7   2  17       13.56       13.30      3.32 o 
  -6   2  17        0.00        1.53      2.71 o 
  -5   2  17        0.32        2.68      3.83 o 
  -4   2  17        0.55        0.76      2.91 o 
  -3   2  17        0.33        0.78      2.30 o 
  -2   2  17        0.14        2.28      2.59 o 
  -1   2  17        2.09        3.41      3.24 o 
   0   2  17        4.50        1.15      4.41 o 
 -10   3  17        0.42       -1.15      4.22 o 
  -9   3  17        4.09        3.85      2.59 o 
  -8   3  17        1.25        2.40      2.98 o 
  -7   3  17        4.76        4.02      3.12 o 
  -6   3  17        5.84        5.65      3.32 o 
  -5   3  17        1.45        2.13      3.55 o 
  -4   3  17        1.06        0.38      4.98 o 
 -15   0  18        9.10       11.80      2.78 o 
 -14   0  18        2.23        3.82      2.56 o 
 -13   0  18        0.58        1.65      2.50 o 
 -12   0  18       33.41       31.38      5.94 o 
 -11   0  18      228.74      264.18     10.54 o 
 -10   0  18       62.21       59.22      3.52 o 
  -9   0  18        0.40        0.77      3.07 o 
  -8   0  18        0.40        2.25      2.34 o 
  -7   0  18        0.21        0.44      2.30 o 
  -6   0  18       12.24        9.09      2.69 o 
  -5   0  18       41.87       51.55      5.56 o 
  -4   0  18       10.15       12.07      4.79 o 
  -3   0  18        0.88        1.15      3.26 o 
  -2   0  18       13.33        8.69      2.90 o 
  -1   0  18        0.57        1.27      3.01 o 
   0   0  18        6.53        4.41      4.02 o 
 -15   1  18       13.00       15.38      2.67 o 
 -14   1  18        4.31        3.31      2.35 o 
 -13   1  18        9.69        9.99      2.39 o 
 -12   1  18       26.08       30.15      3.64 o 
 -11   1  18        0.01       -0.86      2.71 o 
 -10   1  18        0.94        2.63      2.56 o 
  -9   1  18        1.04        0.32      2.17 o 
  -8   1  18        0.47        0.45      2.89 o 
  -7   1  18       20.17       17.64      3.52 o 
  -6   1  18       20.10       27.92      3.45 o 
  -5   1  18        0.47        1.32      3.32 o 
  -4   1  18        3.56        0.82      2.78 o 
  -3   1  18        0.04        1.43      3.45 o 
  -2   1  18        0.71        2.09      2.46 o 
  -1   1  18        0.01        0.19      2.91 o 
   0   1  18        0.05       -0.96      2.35 o 
 -12   2  18        6.76        5.05      3.11 o 
 -11   2  18        1.39        0.35      2.35 o 
 -10   2  18        1.94        1.49      2.43 o 
  -9   2  18        2.71        3.69      2.97 o 
  -8   2  18       17.87       21.33      3.32 o 
  -7   2  18       28.38       35.24      3.65 o 
  -6   2  18        6.41        6.86      3.18 o 
  -5   2  18        1.04       -0.51      3.11 o 
  -4   2  18        0.01        1.80      2.91 o 
  -3   2  18        0.00        1.78      2.59 o 
  -2   2  18        2.95        5.26      3.36 o 
 -13   1  19       10.76       11.18      3.18 o 
 -12   1  19        1.05        1.36      2.78 o 
 -11   1  19       19.88       20.72      3.18 o 
 -10   1  19        0.00        1.35      2.27 o 
  -9   1  19       19.46       19.55      2.73 o 
  -8   1  19       32.00       36.94      3.06 o 
  -7   1  19        0.15        2.19      3.26 o 
  -6   1  19        2.03        0.00      3.52 o 
  -5   1  19        5.70        3.50      3.18 o 
  -4   1  19       16.36       18.54      8.53 o 
  -8   2  19        0.13        1.92      4.22 o 
                                                 
